# Supplementary material for: NOTCH1 activation compensates BRCA1 deficiency and promotes triple-negative breast cancer formation
Source: Nat Commun. 2020 Jun 26;11:3256. doi: 10.1038/s41467-020-16936-9 (PMC7320176; doi:10.1038/s41467-020-16936-9)
Supplement: Supplementary file 4 — Supplementary Data 1 [file 41467_2020_16936_MOESM4_ESM.xlsx]

## Sheet: Sheet1
Supplementary Data 1. Mouse Tumor collection Summary
Group	Genotype	No. of mice	No. of mice grow tumor (%)	Tumor collection
				No. of mice collection*	Primary tumors
BrWSB40	Brca1Co/Co;WAP-Cre;SB;T2Onc3-12740	188	186 (98.9%)	126	147
BrWSB75	Brca1Co/Co;WAP-Cre;SB;T2Onc3-12775	129	127 (98.4%)	91	113
BrMSB40	Brca1Co/Co;MMTV-Cre;SB;T2Onc3-12740	34	34 (100%)	14	22
BrMSB75	Brca1Co/Co;MMTV-Cre;SB;T2Onc3-12775	36	36 (100%)	14	24
BrW	Brca1Co/Co;Wap-Cre	62	22 (35.5%)	22	24
BrM	Brca1Co/Co;MMTV-Cre	56	26 (46.4%)	26	28
*some tumors for other purpose, such as drug resistant research (unpublished data)
