# Supplementary material for: NOTCH1 activation compensates BRCA1 deficiency and promotes triple-negative breast cancer formation
Source: Nat Commun. 2020 Jun 26;11:3256. doi: 10.1038/s41467-020-16936-9 (PMC7320176; doi:10.1038/s41467-020-16936-9)
Supplement: Supplementary file 5 — Supplementary Data 2 [file 41467_2020_16936_MOESM5_ESM.xlsx]

## Sheet: Sheet1
Supplementary Data 2. Common insertion site list annotation
Chromosome	Start	Direction of SB-CAG promoter	Mouse	Group	Tumor	Gene
chr1	3475050	-	MK1207	W40	MK1207-W40-P-4LMT	Xkr4
chr1	3571150	+	MK1022	W40	MK1022-W40-P-1LMT	Xkr4
chr1	3665850	-	MK1370	W75	MK1370-W75-P-3RMT	Xkr4
chr1	3674350	-	MK754	W40	MK754-W40-P-5RMT	LOC108167595
chr1	3674350	-	MK754	W40	MK754-W40-P-5RMT	Xkr4
chr1	4915750	-	MK984	W75	MK984-W75-P-3LMT	Rgs20
chr1	4918050	-	MK1434	W40	MK1434-W40-P-4RMT	Rgs20
chr1	4918050	-	MK1466	W75	MK1466-W75-P-3RMT	Rgs20
chr1	4972050	-	MK736	W75	MK736-W75-P-2RMT	Gm16041
chr1	4972050	-	MK736	W75	MK736-W75-P-2RMT	Rgs20
chr1	5012750	+	MK1301	W40	MK1301-W40-P-4LMT	Rgs20
chr1	5065850	+	MK1416	W40	MK1416-W40-P-3RMT	Rgs20
chr1	5133650	-	MK53	M40	MK53-M40-P-1RMT	Atp6v1h
chr1	5150750	+	MK1028	W40	MK1028-W40-P-5RMT	Atp6v1h
chr1	6252250	+	MK1017	W40	MK1017-W40-P-5RMT1	Rb1cc1
chr1	6357950	+	MK1561	W40	MK1561-W40-P-2LMT	Fam150a
chr1	6357950	+	MK1118	W75	MK1118-W75-P-4RMT	Fam150a
chr1	6357950	-	MK1118	W75	MK1118-W75-P-4RMT	Fam150a
chr1	6357950	+	MK1187	W75	MK1187-W75-P-4LMT2	Fam150a
chr1	6357950	+	MK1466	W75	MK1466-W75-P-3RMT	Fam150a
chr1	6357950	+	MK1476	W75	MK1476-W75-P-3RMT	Fam150a
chr1	6503950	+	648T	W40	648T-W40-P-4MT	St18
chr1	6541450	-	MK188	M40	MK188-M40-P-3LMT	St18
chr1	6616150	-	MK984	W75	MK984-W75-P-3LMT	St18
chr1	6680650	+	MK983	W75	MK983-W75-P-5LMT	St18
chr1	6703450	+	MK1187	W75	MK1187-W75-P-4LMT3	St18
chr1	6703450	-	MK1187	W75	MK1187-W75-P-4LMT3	St18
chr1	6703450	-	MK1231	W75	MK1231-W75-P-5RMT	St18
chr1	6754950	+	MK807	M75	MK807-M75-P-5LMT	St18
chr1	6775250	-	MK1021	W40	MK1021-W40-P-MT	St18
chr1	6775250	+	MK611	W75	MK611-W75-P-3RMT	St18
chr1	6779450	-	MK1556	W40	MK1556-W40-P-4RMT	St18
chr1	6799150	+	MK1472	W75	MK1472-W75-P-2LMT	St18
chr1	6799150	+	MK1472	W75	MK1472-W75-P-3RMT	St18
chr1	6806350	+	MK946	M40	MK946-M40-P-3RMT	St18
chr1	6806350	+	MK1096	W40	MK1096-W40-P-4RMT	St18
chr1	6806350	+	MK1467	W75	MK1467-W75-P-4LMT	St18
chr1	6806350	+	MK614	W75	MK614-W75-P-5LMT	St18
chr1	6806350	+	MK832	W75	MK832-W75-P-2LMT	St18
chr1	6851350	-	MK1100	W40	MK1100-W40-P-1RMT	St18
chr1	7110150	+	MK1119	W75	MK1119-W75-P-4LMT	Pcmtd1
chr1	7117050	-	MK1434	W40	MK1434-W40-P-4RMT	Pcmtd1
chr1	7163550	-	MK738	W75	MK738-W75-P-3LMT	Pcmtd1
chr1	8422950	+	MK1102	W40	MK1102-W40-P-3LMT	Sntg1
chr1	8596850	-	MK1062	W75	MK1062-W75-P-3LMT	Sntg1
chr1	8643050	-	MK511	W40	MK511-W40-P-5RMT	Sntg1
chr1	8828250	-	MK1019	W40	MK1019-W40-P-1LMT1	Sntg1
chr1	8828250	-	MK1020	W40	MK1020-W40-P-4RMT	Sntg1
chr1	8828250	-	MK1020	W40	MK1020-W40-P-5LMT	Sntg1
chr1	8828250	-	MK1662	W40	MK1662-W40-P-5RMT	Sntg1
chr1	8828250	-	MK967	W75	MK967-W75-P-4RMT	Sntg1
chr1	8908550	+	MK920	W40	MK920-W40-P-3RMT	Sntg1
chr1	8909250	-	MK1097	W40	MK1097-W40-P-5RMT	Sntg1
chr1	8909250	-	MK1197	W40	MK1197-W40-P-4RMT	Sntg1
chr1	8950650	-	MK1249	W75	MK1249-W75-P-5RMT	Sntg1
chr1	8957850	+	MK1402	W40	MK1402-W40-P-4RMT	Sntg1
chr1	8981550	-	MK513	W40	MK513-W40-P-3RMT	Sntg1
chr1	8998950	-	MK1450	W40	MK1450-W40-P-MT	Sntg1
chr1	9025550	-	MK750	W40	MK750-W40-P-3LMT	Sntg1
chr1	9145250	-	MK1025	W40	MK1025-W40-P-3RMT1	Sntg1
chr1	9147250	-	MK1100	W40	MK1100-W40-P-1RMT	Sntg1
chr1	9192550	+	MK1025	W40	MK1025-W40-P-3RMT1	Sntg1
chr1	9209450	+	MK1204	W40	MK1204-W40-P-4LMT	Sntg1
chr1	9209450	+	MK1187	W75	MK1187-W75-P-4RMT	Sntg1
chr1	9549150	-	MK1058	W75	MK1058-W75-P-5LMT	Adhfe1
chr1	9606250	-	901T	M40	901T-M40-P-4MT	2610203C22Rik
chr1	9606250	-	901T	M40	901T-M40-P-4MT	3110035E14Rik
chr1	9720150	-	MK1013	W40	MK1013-W40-P-1RMT	Vcpip1
chr1	9972650	+	MK945	M40	MK945-M40-P-3LMT	Ppp1r42
chr1	10027350	-	MK933	M40	MK933-M40-P-3LMT	Cops5
chr1	10027350	-	MK1338	W40	MK1338-W40-P-2LMT	Cops5
chr1	10027350	-	MK1062	W75	MK1062-W75-P-3LMT	Cops5
chr1	10069550	-	MK1664	W40	MK1664-W40-P-4LMT	Cspp1
chr1	10404450	-	MK1363	W75	MK1363-W75-P-3RMT	Cpa6
chr1	10416250	-	MK1210	W40	MK1210-W40-P-3RMT	Cpa6
chr1	10511050	+	MK1094	W40	MK1094-W40-P-3RMT	Cpa6
chr1	10668050	+	MK738	W75	MK738-W75-P-3LMT	Cpa6
chr1	11035850	-	MK134	M40	MK134-M40-P-3LMT	Prex2
chr1	11035850	-	MK936	M40	MK936-M40-P-3LMT	Prex2
chr1	11035850	-	MK1017	W40	MK1017-W40-P-5RMT2	Prex2
chr1	11035850	-	MK1101	W40	MK1101-W40-P-1RMT	Prex2
chr1	11035850	-	MK1204	W40	MK1204-W40-P-4LMT	Prex2
chr1	11035850	-	MK511	W40	MK511-W40-P-5RMT	Prex2
chr1	11035850	-	MK1187	W75	MK1187-W75-P-4LMT3	Prex2
chr1	11035850	-	MK1472	W75	MK1472-W75-P-2LMT	Prex2
chr1	11035850	-	MK1472	W75	MK1472-W75-P-3LMT	Prex2
chr1	11035850	-	MK162	W75	MK162-W75-P-5RMT	Prex2
chr1	11035850	-	MK162	W75	MK162-W75-P-MT	Prex2
chr1	11035850	-	MK736	W75	MK736-W75-P-2RMT	Prex2
chr1	11035850	-	MK812	W75	MK812-W75-P-4RMT	Prex2
chr1	11255250	+	MK1098	W40	MK1098-W40-P-MT	Prex2
chr1	11292750	-	MK1100	W40	MK1100-W40-P-1RMT	Prex2
chr1	11463250	+	MK508	W40	MK508-W40-P-3LMT	A830018L16Rik
chr1	11463250	+	MK833	W75	MK833-W75-P-2LMT	A830018L16Rik
chr1	11641550	+	MK1559	W40	MK1559-W40-P-3RMT	A830018L16Rik
chr1	11743150	-	648T	W40	648T-W40-P-4MT	A830018L16Rik
chr1	11755950	+	MK1105	W40	MK1105-W40-P-3RMT	A830018L16Rik
chr1	11796750	-	MK945	M40	MK945-M40-P-3LMT	A830018L16Rik
chr1	11906750	+	MK807	M75	MK807-M75-P-3LMT	A830018L16Rik
chr1	11976950	+	MK1422	W40	MK1422-W40-P-4LMT	Gm30898
chr1	11981850	+	MK1013	W40	MK1013-W40-P-1RMT	Gm30898
chr1	12707550	+	MK1105	W40	MK1105-W40-P-3RMT	Sulf1
chr1	12719650	-	MK1191	W75	MK1191-W75-P-3RMT	Sulf1
chr1	12720650	-	946T	W75	946T-W75-P-5LMT	Sulf1
chr1	12843050	-	MK738	W75	MK738-W75-P-3LMT	Sulf1
chr1	12926050	-	MK1689	W40	MK1689-W40-P-3LMT	Slco5a1
chr1	12928650	-	MK27	M75	MK27-M75-P-4RMT	Slco5a1
chr1	12928650	-	MK817	W75	MK817-W75-P-4RMT	Slco5a1
chr1	13160950	+	MK1091	W40	MK1091-W40-P-3RMT	Ncoa2
chr1	13165550	-	MK1559	W40	MK1559-W40-P-3RMT	Ncoa2
chr1	13225550	-	MK1570	W40	MK1570-W40-P-3LMT	Ncoa2
chr1	13225550	-	MK1570	W40	MK1570-W40-P-3LMT	Ncoa2
chr1	13264150	+	901T	M40	901T-M40-P-4MT	Ncoa2
chr1	13300850	+	MK1419	W40	MK1419-W40-P-3RMT	Ncoa2
chr1	13300850	+	MK1060	W75	MK1060-W75-P-2LMT	Ncoa2
chr1	13321350	-	MK1570	W40	MK1570-W40-P-3LMT	Ncoa2
chr1	13335150	-	MK1196	W40	MK1196-W40-P-2LMT	Ncoa2
chr1	13362950	+	MK1205	W40	MK1205-W40-P-3RMT	Ncoa2
chr1	13656050	+	MK1017	W40	MK1017-W40-P-5RMT1	Lactb2
chr1	15369550	-	MK571	W75	MK571-W75-P-5LMT	Kcnb2
chr1	15504450	-	MK1724	W40	MK1724-W40-P-4LMT	Kcnb2
chr1	15531550	-	MK1119	W75	MK1119-W75-P-2RMT	Kcnb2
chr1	15624650	-	MK1021	W40	MK1021-W40-P-MT	Kcnb2
chr1	15624650	-	MK67	W75	MK67-W75-P-3RMT	Kcnb2
chr1	15691750	+	MK686	M40	MK686-M40-P-2RMT	Kcnb2
chr1	15719750	+	MK1205	W40	MK1205-W40-P-3RMT	Kcnb2
chr1	15838650	-	MK1007	W40	MK1007-W40-P-3RMT	Terf1
chr1	15838650	-	MK1059	W75	MK1059-W75-P-2RMT	Terf1
chr1	15838650	-	MK67	W75	MK67-W75-P-3RMT	Terf1
chr1	16118350	+	MK1419	W40	MK1419-W40-P-3RMT	Rdh10
chr1	16121850	-	MK1134	W75	MK1134-W75-P-2LMT	Rdh10
chr1	16249250	-	MK1106	W40	MK1106-W40-P-3LMT	Stau2
chr1	16303450	-	MK1017	W40	MK1017-W40-P-5RMT2	Stau2
chr1	16465650	-	MK1416	W40	MK1416-W40-P-3RMT	Stau2
chr1	16483450	-	MK1017	W40	MK1017-W40-P-5RMT2	Stau2
chr1	16493550	-	MK857	M75	MK857-M75-P-3RMT2	Stau2
chr1	16493550	-	MK857	M75	MK857-M75-P-5RMT1	Stau2
chr1	16502950	+	MK807	M75	MK807-M75-P-5LMT	Stau2
chr1	16567450	-	MK1059	W75	MK1059-W75-P-2RMT	Ube2w
chr1	16567450	-	MK1481	W75	MK1481-W75-P-4RMT	Ube2w
chr1	16582850	+	MK1210	W40	MK1210-W40-P-3RMT	Ube2w
chr1	16616850	+	MK1187	W75	MK1187-W75-P-3LMT2	Ube2w
chr1	16616850	+	MK1187	W75	MK1187-W75-P-4LMT2	Ube2w
chr1	16654550	-	MK945	M40	MK945-M40-P-3LMT	D030040B21Rik
chr1	16654550	-	MK945	M40	MK945-M40-P-3LMT	Tceb1
chr1	16673550	+	MK565	W75	MK565-W75-P-4LMT	Tmem70
chr1	16991150	-	MK565	W75	MK565-W75-P-3RMT	Jph1
chr1	17046450	+	MK970	W75	MK970-W75-P-3RMT	Jph1
chr1	17105250	+	MK1007	W40	MK1007-W40-P-3RMT	Gm31982
chr1	17105350	+	MK1105	W40	MK1105-W40-P-3RMT	Gm31982
chr1	17105350	+	MK1205	W40	MK1205-W40-P-3RMT	Gm31982
chr1	17105350	+	MK1062	W75	MK1062-W75-P-3LMT	Gm31982
chr1	17105350	+	MK565	W75	MK565-W75-P-3RMT	Gm31982
chr1	17112450	-	MK1450	W40	MK1450-W40-P-MT	Gm31982
chr1	17163350	-	MK1709	W40	MK1709-W40-P-3RMT	Gdap1
chr1	17170950	+	MK1416	W40	MK1416-W40-P-3RMT	Gm28784
chr1	18114850	+	648T	W40	648T-W40-P-3MT	Crisp4
chr1	18257250	+	MK1473	W75	MK1473-W75-P-3LMT	Defb41
chr1	18259350	+	MK1097	W40	MK1097-W40-P-5RMT	Defb41
chr1	18259350	+	MK1106	W40	MK1106-W40-P-3LMT	Defb41
chr1	19103750	+	MK1450	W40	MK1450-W40-P-MT	Tfap2d
chr1	20103550	+	MK1570	W40	MK1570-W40-P-3LMT	Pkhd1
chr1	20168850	-	MK1101	W40	MK1101-W40-P-1RMT	Pkhd1
chr1	20210450	+	MK679	M40	MK679-M40-P-4LMT	Pkhd1
chr1	20235650	-	MK1025	W40	MK1025-W40-P-3RMT	Pkhd1
chr1	20669050	+	MK1560	W40	MK1560-W40-P-3RMT	Linc-md1
chr1	20893650	-	MK1452	W40	MK1452-W40-P-3LMT	Paqr8
chr1	20911950	+	MK1194	W40	MK1194-W40-P-3RMT	Paqr8
chr1	20971350	+	MK1097	W40	MK1097-W40-P-5RMT	Efhc1
chr1	21034750	+	MK1201	W40	MK1201-W40-P-3LMT	Tram2
chr1	21039350	-	MK1375	W75	MK1375-W75-P-2LMT	Tram2
chr1	21241750	-	MK1477	W75	MK1477-W75-P-4RMT	Gm28836
chr1	21241750	-	MK1477	W75	MK1477-W75-P-4RMT	Gsta3
chr1	21246950	-	MK1194	W40	MK1194-W40-P-3RMT	Gm28836
chr1	21246950	-	MK1194	W40	MK1194-W40-P-3RMT	Gsta3
chr1	21471750	-	MK565	W75	MK565-W75-P-4LMT	Kcnq5
chr1	21638750	+	MK1194	W40	MK1194-W40-P-1RMT	Kcnq5
chr1	21638750	+	MK1421	W40	MK1421-W40-P-4LMT	Kcnq5
chr1	21638750	+	MK1125	W75	MK1125-W75-P-3RMT	Kcnq5
chr1	21671650	-	MK1091	W40	MK1091-W40-P-3RMT	Kcnq5
chr1	21753850	-	MK1100	W40	MK1100-W40-P-1RMT	Kcnq5
chr1	21799050	-	MK1105	W40	MK1105-W40-P-3RMT	Kcnq5
chr1	22344150	+	MK857	M75	MK857-M75-P-3RMT1	Rims1
chr1	22807250	+	MK1191	W75	MK1191-W75-P-3RMT	Rims1
chr1	23830150	+	MK1191	W75	MK1191-W75-P-3RMT	B3gat2
chr1	24037150	+	MK1466	W75	MK1466-W75-P-3RMT	Fam135a
chr1	24056350	+	MK38	W40	MK38-W40-P-3LMT	Fam135a
chr1	24064650	-	MK1715	W40	MK1715-W40-P-3LMT	Fam135a
chr1	24074650	-	MK1007	W40	MK1007-W40-P-3RMT	Fam135a
chr1	24074650	-	MK771	W40	MK771-W40-P-4LMT	Fam135a
chr1	24074650	-	MK970	W75	MK970-W75-P-3RMT	Fam135a
chr1	24202450	+	MK1422	W40	MK1422-W40-P-3RMT	Col9a1
chr1	24202450	+	MK1501	W40	MK1501-W40-P-3RMT	Col9a1
chr1	24229850	-	MK513	W40	MK513-W40-P-3RMT	Col9a1
chr1	24353750	-	MK1422	W40	MK1422-W40-P-4LMT	Col19a1
chr1	24459050	-	MK565	W75	MK565-W75-P-4LMT	Col19a1
chr1	24472550	-	MK929	W40	MK929-W40-P-3RMT	Col19a1
chr1	24506850	-	MK80	W75	MK80-W75-P-3RMT	Col19a1
chr1	24522050	+	MK933	M40	MK933-M40-P-3RMT	Col19a1
chr1	24540650	-	MK1418	W40	MK1418-W40-P-2LMT	Col19a1
chr1	24565650	+	MK764	W40	MK764-W40-P-2RMT	Col19a1
chr1	24565650	+	MK1364	W75	MK1364-W75-P-3RMT	Col19a1
chr1	24713550	-	MK1342	W40	MK1342-W40-P-5LMT	Lmbrd1
chr1	24754150	-	MK820	W75	MK820-W75-P-5LMT	Lmbrd1
chr1	25094750	+	MK750	W40	MK750-W40-P-3LMT	Adgrb3
chr1	25309850	-	MK750	W40	MK750-W40-P-3LMT	Adgrb3
chr1	25309850	-	MK920	W40	MK920-W40-P-3RMT	Adgrb3
chr1	25358550	+	MK1452	W40	MK1452-W40-P-3LMT	Adgrb3
chr1	25358550	+	MK1556	W40	MK1556-W40-P-4RMT	Adgrb3
chr1	25386350	+	MK1100	W40	MK1100-W40-P-1RMT	Adgrb3
chr1	25412050	+	MK1017	W40	MK1017-W40-P-5RMT2	Adgrb3
chr1	25415850	-	MK1017	W40	MK1017-W40-P-5RMT2	Adgrb3
chr1	25434750	+	MK807	M75	MK807-M75-P-4RMT	Adgrb3
chr1	25436350	-	MK1016	W40	MK1016-W40-P-5RMT	Adgrb3
chr1	25491450	+	MK807	M75	MK807-M75-P-5LMT	Adgrb3
chr1	25716450	+	MK1650	W40	MK1650-W40-P-3RMT	Adgrb3
chr1	25744050	-	MK1492	W40	MK1492-W40-P-4LMT	Adgrb3
chr1	28783050	-	MK1013	W40	MK1013-W40-P-1RMT	Gm597
chr1	30821450	+	MK1452	W40	MK1452-W40-P-3LMT	Phf3
chr1	30821450	+	MK1560	W40	MK1560-W40-P-3RMT	Phf3
chr1	30831950	-	MK1007	W40	MK1007-W40-P-3RMT	Phf3
chr1	30831950	-	MK1477	W75	MK1477-W75-P-4RMT	Phf3
chr1	30831950	-	MK1481	W75	MK1481-W75-P-4RMT	Phf3
chr1	30831950	-	MK571	W75	MK571-W75-P-5LMT	Phf3
chr1	30865550	+	MK854	M75	MK854-M75-P-4RMT	Phf3
chr1	30871850	+	MK1702	M75	MK1702-M75-P-3LMT	Phf3
chr1	30871850	-	MK162	W75	MK162-W75-P-MT	Phf3
chr1	30871850	-	MK736	W75	MK736-W75-P-2RMT	Phf3
chr1	30871850	-	MK817	W75	MK817-W75-P-4RMT	Phf3
chr1	31161350	-	MK945	M40	MK945-M40-P-5RMT	4931428L18Rik
chr1	31161350	-	MK945	M40	MK945-M40-P-5RMT	Gm7893
chr1	31161350	-	MK601	W75	MK601-W75-P-4RMT	4931428L18Rik
chr1	31161350	-	MK601	W75	MK601-W75-P-4RMT	Gm7893
chr1	31224050	-	MK933	M40	MK933-M40-P-3LMT	4931428L18Rik
chr1	31224050	-	MK933	M40	MK933-M40-P-3LMT	Pih1d3
chr1	31224050	-	MK920	W40	MK920-W40-P-3RMT	4931428L18Rik
chr1	31224050	-	MK920	W40	MK920-W40-P-3RMT	Pih1d3
chr1	31224050	-	MK736	W75	MK736-W75-P-2RMT	4931428L18Rik
chr1	31224050	-	MK736	W75	MK736-W75-P-2RMT	Pih1d3
chr1	32201250	+	MK933	M40	MK933-M40-P-3RMT	Khdrbs2
chr1	32285850	-	MK753	W40	MK753-W40-P-3RMT	Khdrbs2
chr1	32300350	-	MK511	W40	MK511-W40-P-5RMT	Khdrbs2
chr1	32552750	-	MK750	W40	MK750-W40-P-3LMT	Khdrbs2
chr1	32562050	+	MK933	M40	MK933-M40-P-5LMT	Khdrbs2
chr1	32567050	+	MK565	W75	MK565-W75-P-3RMT	Khdrbs2
chr1	32621850	-	MK571	W75	MK571-W75-P-5LMT	Khdrbs2
chr1	33489050	-	MK945	M40	MK945-M40-P-3LMT	Prim2
chr1	33497450	+	MK1013	W40	MK1013-W40-P-1RMT	Prim2
chr1	33721050	-	MK1207	W40	MK1207-W40-P-4LMT	Gm32229
chr1	33721050	-	MK1207	W40	MK1207-W40-P-4LMT	Rab23
chr1	33721050	-	MK1343	W40	MK1343-W40-P-3RMT	Gm32229
chr1	33721050	-	MK1343	W40	MK1343-W40-P-3RMT	Rab23
chr1	33721050	-	MK1136	W75	MK1136-W75-P-5RMT	Gm32229
chr1	33721050	-	MK1136	W75	MK1136-W75-P-5RMT	Rab23
chr1	33753750	+	MK1022	W40	MK1022-W40-P-1LMT	Bag2
chr1	33797950	-	MK1103	W40	MK1103-W40-P-4RMT	Zfp451
chr1	33797950	-	MK754	W40	MK754-W40-P-5RMT	Zfp451
chr1	33811650	-	MK37	W40	MK37-W40-P-4RMT	Zfp451
chr1	33811650	-	MK771	W40	MK771-W40-P-4LMT	Zfp451
chr1	33811650	-	MK1059	W75	MK1059-W75-P-2RMT	Zfp451
chr1	33811650	-	MK1477	W75	MK1477-W75-P-4RMT	Zfp451
chr1	33811650	-	MK67	W75	MK67-W75-P-3RMT	Zfp451
chr1	33811650	-	MK970	W75	MK970-W75-P-3RMT	Zfp451
chr1	33974950	-	MK2186	M75	MK2186-M75-P-4LMT	Dst
chr1	34026950	-	MK1175	W75	MK1175-W75-P-5RMT	Dst
chr1	34837650	+	MK945	M40	MK945-M40-P-3LMT	Fam168b
chr1	34894450	-	MK1103	W40	MK1103-W40-P-4RMT	Gm19430
chr1	36088650	-	MK1233	W75	MK1233-W75-P-4LMT	Hs6st1
chr1	36159550	-	MK1668	W40	MK1668-W40-P-3LMT	Uggt1
chr1	36161850	-	MK926	W40	MK926-W40-P-4RMT	Uggt1
chr1	36163850	-	MK1473	W75	MK1473-W75-P-3LMT	Uggt1
chr1	36199450	-	MK1416	W40	MK1416-W40-P-3RMT	Uggt1
chr1	36199850	+	MK945	M40	MK945-M40-P-3LMT	Uggt1
chr1	36275550	+	MK1203	W40	MK1203-W40-P-3RMT	Neurl3
chr1	36385950	+	MK1210	W40	MK1210-W40-P-3RMT	Fer1l5
chr1	36510750	+	MK508	W40	MK508-W40-P-3LMT	Cnnm3
chr1	36510750	+	MK508	W40	MK508-W40-P-3LMT	Cnnm3
chr1	36681250	-	MK926	W40	MK926-W40-P-4RMT	Fam178b
chr1	36824550	+	MK920	W40	MK920-W40-P-3RMT	Tmem131
chr1	36829750	+	MK854	M75	MK854-M75-P-4RMT	Tmem131
chr1	36834950	-	MK1105	W40	MK1105-W40-P-3RMT	Tmem131
chr1	36850150	-	MK750	W40	MK750-W40-P-3LMT	Tmem131
chr1	36850350	+	MK1187	W75	MK1187-W75-P-4LMT3	Tmem131
chr1	36896250	+	MK1205	W40	MK1205-W40-P-3RMT	Tmem131
chr1	36904950	+	MK1106	W40	MK1106-W40-P-3LMT	Tmem131
chr1	37245750	+	MK1102	W40	MK1102-W40-P-3LMT	Cnga3
chr1	37263350	+	MK1017	W40	MK1017-W40-P-5RMT2	Cnga3
chr1	37300350	-	MK1143	W75	MK1143-W75-P-3RMT	Inpp4a
chr1	37364750	+	MK565	W75	MK565-W75-P-3RMT	Inpp4a
chr1	37504450	-	MK1301	W40	MK1301-W40-P-4LMT	Mgat4a
chr1	37529550	+	MK1683	W40	MK1683-W40-P-3RMT	Mgat4a
chr1	37638650	-	896T	M40	896T-M40-P-4RMT	2010300C02Rik
chr1	37655850	+	MK1028	W40	MK1028-W40-P-5RMT	2010300C02Rik
chr1	37655850	+	MK1028	W40	MK1028-W40-P-5RMT	LOC102637336
chr1	37680850	-	MK857	M75	MK857-M75-P-5RMT1	2010300C02Rik
chr1	37758050	+	MK1343	W40	MK1343-W40-P-3RMT	Tsga10
chr1	37844250	+	MK1100	W40	MK1100-W40-P-1RMT	Tsga10
chr1	37844250	+	MK764	W40	MK764-W40-P-2RMT	Tsga10
chr1	37864150	-	MK1493	W40	MK1493-W40-P-5RMT	Tsga10
chr1	37880250	+	MK807	M75	MK807-M75-P-5LMT	Mitd1
chr1	37892950	+	MK1028	W40	MK1028-W40-P-5RMT	Mitd1
chr1	37892950	+	MK1028	W40	MK1028-W40-P-5RMT	Mrpl30
chr1	37892950	+	MK762	W40	MK762-W40-P-5LMT	Mitd1
chr1	37892950	+	MK762	W40	MK762-W40-P-5LMT	Mrpl30
chr1	38042550	-	MK1175	W75	MK1175-W75-P-5RMT	Eif5b
chr1	38107250	+	MK1343	W40	MK1343-W40-P-3RMT	Rev1
chr1	38109150	+	MK1062	W75	MK1062-W75-P-3LMT	Rev1
chr1	38124650	-	MK1200	W40	MK1200-W40-P-3RMT	Rev1
chr1	38124650	-	MK1419	W40	MK1419-W40-P-3RMT	Rev1
chr1	38124650	-	MK1581	W40	MK1581-W40-P-3LMT	Rev1
chr1	38124650	-	MK1650	W40	MK1650-W40-P-3RMT	Rev1
chr1	38124650	-	MK1060	W75	MK1060-W75-P-2LMT	Rev1
chr1	38124650	-	MK1118	W75	MK1118-W75-P-4RMT	Rev1
chr1	38124650	+	MK1187	W75	MK1187-W75-P-3LMT1	Rev1
chr1	38124650	-	MK1466	W75	MK1466-W75-P-3RMT	Rev1
chr1	38124650	-	MK1476	W75	MK1476-W75-P-3RMT	Rev1
chr1	38124850	-	MK984	W75	MK984-W75-P-3LMT	Rev1
chr1	38233650	-	MK1017	W40	MK1017-W40-P-5RMT2	Aff3
chr1	38233650	-	MK1017	W40	MK1017-W40-P-5RMT2	Gm16150
chr1	38332350	+	MK945	M40	MK945-M40-P-3LMT	Aff3
chr1	38402250	-	MK1343	W40	MK1343-W40-P-3RMT	Aff3
chr1	38419050	-	MK571	W75	MK571-W75-P-5LMT	Aff3
chr1	38460250	-	MK1338	W40	MK1338-W40-P-2LMT	Aff3
chr1	38580850	+	MK511	W40	MK511-W40-P-5RMT	Aff3
chr1	38595750	+	MK1029	W40	MK1029-W40-P-3RMT	Aff3
chr1	38835250	+	MK1422	W40	MK1422-W40-P-5LMT	Lonrf2
chr1	38835250	+	MK1558	W40	MK1558-W40-P-3RMT	Lonrf2
chr1	38835250	+	MK1187	W75	MK1187-W75-P-5RMT	Lonrf2
chr1	39198850	+	MK1206	W40	MK1206-W40-P-3LMT2	Npas2
chr1	39237350	+	MK1022	W40	MK1022-W40-P-1LMT	Npas2
chr1	39256150	+	946T	W75	946T-W75-P-5LMT	Npas2
chr1	39282150	+	MK943	M40	MK943-M40-P-2RMT	Gm17904
chr1	39282150	+	MK943	M40	MK943-M40-P-2RMT	Npas2
chr1	39315950	-	MK764	W40	MK764-W40-P-2RMT	Npas2
chr1	39320850	+	MK565	W75	MK565-W75-P-3RMT	Npas2
chr1	39645450	+	MK513	W40	MK513-W40-P-3RMT	Creg2
chr1	39645450	+	Mk1375	W75	Mk1375-W75-P-2LMT	Creg2
chr1	39714250	-	MK807	M75	MK807-M75-P-4RMT	Rfx8
chr1	39904250	-	MK854	M75	MK854-M75-P-4RMT	Map4k4
chr1	39944650	+	MK1204	W40	MK1204-W40-P-4LMT	Map4k4
chr1	39944650	+	MK1361	W75	MK1361-W75-P-3LMT2	Map4k4
chr1	39954450	+	MK1492	W40	MK1492-W40-P-4LMT	Map4k4
chr1	39968550	-	MK1024	W40	MK1024-W40-P-4LMT	Map4k4
chr1	39968550	-	MK1416	W40	MK1416-W40-P-3RMT	Map4k4
chr1	39968550	-	MK1449	W40	MK1449-W40-P-5RMT	Map4k4
chr1	39968550	+	MK1449	W40	MK1449-W40-P-5RMT	Map4k4
chr1	39968550	-	MK1494	W40	MK1494-W40-P-5RMT	Map4k4
chr1	39968550	-	MK1502	W40	MK1502-W40-P-MT	Map4k4
chr1	39968550	-	MK1519	W40	MK1519-W40-P-2LMT	Map4k4
chr1	39968550	-	MK1576	W40	MK1576-W40-P-5LMT	Map4k4
chr1	39968550	-	MK1233	W75	MK1233-W75-P-4LMT	Map4k4
chr1	39968550	-	MK1246	W75	MK1246-W75-P-3LMT	Map4k4
chr1	39968550	-	MK1370	W75	MK1370-W75-P-3RMT	Map4k4
chr1	39968550	-	MK1465	W75	MK1465-W75-P-4LMT	Map4k4
chr1	39968550	-	MK1472	W75	MK1472-W75-P-2LMT	Map4k4
chr1	39968550	+	MK1472	W75	MK1472-W75-P-2LMT	Map4k4
chr1	39968550	-	MK1473	W75	MK1473-W75-P-1RMT	Map4k4
chr1	39968550	-	MK1473	W75	MK1473-W75-P-3LMT	Map4k4
chr1	39975450	-	MK1206	W40	MK1206-W40-P-3LMT1	Map4k4
chr1	40264850	-	MK814	W75	MK814-W75-P-4RMT	Il1r1
chr1	40339050	+	MK807	M75	MK807-M75-P-4RMT	Il1rl2
chr1	40540950	-	MK1472	W75	MK1472-W75-P-3RMT	Il18rap
chr1	40591450	-	MK764	W40	MK764-W40-P-2RMT	Slc9a4
chr1	40621050	+	MK1449	W40	MK1449-W40-P-5RMT	Slc9a4
chr1	40835250	-	MK1100	W40	MK1100-W40-P-1RMT	Tmem182
chr1	42642350	-	MK1175	W75	MK1175-W75-P-5RMT	Gm30248
chr1	42895450	+	MK1098	W40	MK1098-W40-P-MT	Mrps9
chr1	42940750	-	MK1102	W40	MK1102-W40-P-3LMT	Gm39633
chr1	43035450	-	MK1100	W40	MK1100-W40-P-1RMT	Gpr45
chr1	43112750	-	MK753	W40	MK753-W40-P-3RMT	AI597479
chr1	43490750	-	MK1102	W40	MK1102-W40-P-3LMT	Nck2
chr1	43518750	+	MK854	M75	MK854-M75-P-4RMT	Nck2
chr1	43518750	-	MK854	M75	MK854-M75-P-4RMT	Nck2
chr1	43518750	-	MK1102	W40	MK1102-W40-P-3LMT	Nck2
chr1	43518750	-	MK1204	W40	MK1204-W40-P-4LMT	Nck2
chr1	43518750	-	MK926	W40	MK926-W40-P-4RMT	Nck2
chr1	43518750	-	MK1187	W75	MK1187-W75-P-4RMT	Nck2
chr1	43518750	-	MK1361	W75	MK1361-W75-P-3LMT1	Nck2
chr1	43518750	-	MK1361	W75	MK1361-W75-P-3LMT2	Nck2
chr1	43518750	-	MK972	W75	MK972-W75-P-5RMT	Nck2
chr1	43950550	-	MK504	W40	MK504-W40-P-3RMT	Tpp2
chr1	43955750	-	MK134	M40	MK134-M40-P-3LMT	Tpp2
chr1	43981650	-	MK64	W75	MK64-W75-P-5LMT	Tpp2
chr1	43981650	-	MK731	W75	MK731-W75-P-2RMT	Tpp2
chr1	43981650	-	MK736	W75	MK736-W75-P-2RMT	Tpp2
chr1	44081850	+	MK1206	W40	MK1206-W40-P-3LMT1	Ccdc168
chr1	44091650	+	MK1459	W75	MK1459-W75-P-2RMT	Tex30
chr1	44102650	+	MK1473	W75	MK1473-W75-P-1RMT	Tex30
chr1	44143250	-	MK1207	W40	MK1207-W40-P-4LMT	Bivm
chr1	44214450	+	MK1091	W40	MK1091-W40-P-3RMT	Mettl21e
chr1	44541450	-	MK1205	W40	MK1205-W40-P-3RMT	Gm39635
chr1	44566450	+	MK1205	W40	MK1205-W40-P-3RMT	Gulp1
chr1	44578550	-	MK807	M75	MK807-M75-P-5LMT	Gulp1
chr1	44646750	+	MK565	W75	MK565-W75-P-4LMT	Gulp1
chr1	45333150	+	MK857	M75	MK857-M75-P-3RMT2	Col3a1
chr1	45336150	-	MK134	M40	MK134-M40-P-3LMT	Col3a1
chr1	45426550	-	MK1494	W40	MK1494-W40-P-5RMT	Col5a2
chr1	45925050	+	MK601	W75	MK601-W75-P-4RMT	Slc40a1
chr1	46250850	+	MK764	W40	MK764-W40-P-2RMT	Dnah7b
chr1	46318750	-	MK1099	W40	MK1099-W40-P-3RMT	Dnah7b
chr1	46356750	-	MK565	W75	MK565-W75-P-3RMT	Dnah7b
chr1	46788450	-	MK1105	W40	MK1105-W40-P-3RMT	Dnah7c
chr1	46870650	-	MK1103	W40	MK1103-W40-P-4RMT	Slc39a10
chr1	46870650	-	MK511	W40	MK511-W40-P-5RMT	Slc39a10
chr1	46870650	-	MK764	W40	MK764-W40-P-2RMT	Slc39a10
chr1	51281450	+	MK1452	W40	MK1452-W40-P-3LMT	9330175M20Rik
chr1	51759950	-	MK1571	W40	MK1571-W40-P-3LMT	Myo1b
chr1	51826650	-	MK64	W75	MK64-W75-P-5LMT	Myo1b
chr1	51843550	-	MK936	M40	MK936-M40-P-3LMT	Myo1b
chr1	51846150	+	MK1581	W40	MK1581-W40-P-3LMT	Myo1b
chr1	52026750	-	MK1492	W40	MK1492-W40-P-4LMT	Stat4
chr1	52060050	-	MK565	W75	MK565-W75-P-3RMT	Stat4
chr1	52061350	+	MK933	M40	MK933-M40-P-3LMT	Stat4
chr1	52201650	+	MK1702	M75	MK1702-M75-P-3LMT	Gls
chr1	52222450	+	MK1685	W40	MK1685-W40-P-1RMT	Gls
chr1	52225150	-	MK1426	W40	MK1426-W40-P-5RMT	Gls
chr1	52468450	+	MK762	W40	MK762-W40-P-5LMT	Nab1
chr1	52486350	+	MK1206	W40	MK1206-W40-P-3LMT1	Nab1
chr1	52518650	+	MK753	W40	MK753-W40-P-3RMT	Gm553
chr1	52788950	-	MK1702	M75	MK1702-M75-P-3LMT	Inpp1
chr1	52845450	+	MK1007	W40	MK1007-W40-P-3RMT	Hibch
chr1	52873950	+	MK1021	W40	MK1021-W40-P-MT	Gm16107
chr1	52873950	+	MK1021	W40	MK1021-W40-P-MT	Hibch
chr1	52885450	+	MK1338	W40	MK1338-W40-P-2LMT	Hibch
chr1	53482950	-	MK926	W40	MK926-W40-P-4RMT	Dnah7a
chr1	53514750	-	MK1658	W40	MK1658-W40-P-3LMT	Dnah7a
chr1	53514750	+	MK1187	W75	MK1187-W75-P-3LMT1	Dnah7a
chr1	53514750	-	MK1187	W75	MK1187-W75-P-3LMT1	Dnah7a
chr1	53602450	+	MK1207	W40	MK1207-W40-P-4LMT	Dnah7a
chr1	53770050	-	MK856	M75	MK856-M75-P-4LMT	Stk17b
chr1	53782050	-	MK1467	W75	MK1467-W75-P-4LMT	Stk17b
chr1	53878550	+	MK1217	W40	MK1217-W40-P-2RMT	Hecw2
chr1	54015750	+	MK762	W40	MK762-W40-P-5LMT	Hecw2
chr1	54157650	-	MK1422	W40	MK1422-W40-P-5LMT	Hecw2
chr1	54190550	+	MK754	W40	MK754-W40-P-5RMT	Hecw2
chr1	54357550	+	MK1343	W40	MK1343-W40-P-3RMT	Ccdc150
chr1	54429750	+	MK807	M75	MK807-M75-P-5LMT	Gtf3c3
chr1	54508250	+	MK1435	W40	MK1435-W40-P-2LMT	Pgap1
chr1	54545450	-	Mk1375	W75	Mk1375-W75-P-2LMT	Pgap1
chr1	54549950	+	MK1021	W40	MK1021-W40-P-MT	Pgap1
chr1	54709950	+	MK1206	W40	MK1206-W40-P-3LMT1	4930444A19Rik
chr1	54709950	+	MK1206	W40	MK1206-W40-P-3LMT1	Ankrd44
chr1	54735650	-	MK1017	W40	MK1017-W40-P-5RMT2	4930444A19Rik
chr1	54735650	-	MK1017	W40	MK1017-W40-P-5RMT2	Ankrd44
chr1	54760750	+	MK1105	W40	MK1105-W40-P-3RMT	4930444A19Rik
chr1	54760750	+	MK1105	W40	MK1105-W40-P-3RMT	Ankrd44
chr1	54866750	-	MK807	M75	MK807-M75-P-5LMT	Ankrd44
chr1	54997550	+	896T	M40	896T-M40-P-4RMT	Sf3b1
chr1	55162050	+	MK513	W40	MK513-W40-P-3RMT	Gm6822
chr1	55162050	+	Mk1375	W75	Mk1375-W75-P-2LMT	Gm6822
chr1	55234850	+	MK1558	W40	MK1558-W40-P-2LMT	Gm10561
chr1	55234850	+	MK1558	W40	MK1558-W40-P-2LMT	Mars2
chr1	55234850	+	MK1586	W40	MK1586-W40-P-4LMT	Gm10561
chr1	55234850	+	MK1586	W40	MK1586-W40-P-4LMT	Mars2
chr1	55405150	-	MK764	W40	MK764-W40-P-2RMT	LOC108167625
chr1	55405150	-	MK764	W40	MK764-W40-P-2RMT	Plcl1
chr1	55495850	-	MK762	W40	MK762-W40-P-5LMT	Plcl1
chr1	55553350	+	MK762	W40	MK762-W40-P-5LMT	Plcl1
chr1	55651650	+	MK1514	M75	MK1514-M75-P-4RMT	Plcl1
chr1	55651650	+	MK1119	W75	MK1119-W75-P-2RMT	Plcl1
chr1	56976850	+	MK1702	M75	MK1702-M75-P-3LMT	Satb2
chr1	57214050	-	MK565	W75	MK565-W75-P-4LMT	BC055402
chr1	57908650	+	MK513	W40	MK513-W40-P-3RMT	Spats2l
chr1	57908650	+	Mk1375	W75	Mk1375-W75-P-2LMT	Spats2l
chr1	57912250	+	MK1650	W40	MK1650-W40-P-4LMT	Spats2l
chr1	57917850	-	MK1175	W75	MK1175-W75-P-5RMT	Spats2l
chr1	58115750	-	MK753	W40	MK753-W40-P-3RMT	Aox3
chr1	58115750	-	MK753	W40	MK753-W40-P-3RMT	Gm39643
chr1	58258150	-	MK1120	W75	MK1120-W75-P-2RMT	Aox4
chr1	58435750	-	MK1134	W75	MK1134-W75-P-2LMT	Ppil3
chr1	58487950	-	MK1493	W40	MK1493-W40-P-5RMT	Orc2
chr1	58693550	-	MK856	M75	MK856-M75-P-3LMT	Als2cr12
chr1	58693550	-	MK1343	W40	MK1343-W40-P-3RMT	Als2cr12
chr1	58716150	+	MK920	W40	MK920-W40-P-3RMT	Cflar
chr1	58739450	+	MK1558	W40	MK1558-W40-P-2LMT	Cflar
chr1	58843050	+	MK1206	W40	MK1206-W40-P-3LMT2	Casp8
chr1	58894350	+	MK965	W75	MK965-W75-P-1RMT	Gm28802
chr1	58895950	+	MK943	M40	MK943-M40-P-2RMT	Gm28802
chr1	58966550	-	MK807	M75	MK807-M75-P-4RMT	Trak2
chr1	59059650	-	896T	M40	896T-M40-P-4LMT	Als2cr11
chr1	59105250	+	MK1422	W40	MK1422-W40-P-4LMT	Tmem237
chr1	59174850	+	MK1582	W40	MK1582-W40-P-5LMT	Als2
chr1	59188550	+	MK1338	W40	MK1338-W40-P-2LMT	Als2
chr1	59295350	-	MK1141	W75	MK1141-W75-P-5LMT	Cdk15
chr1	59514750	-	MK1709	W40	MK1709-W40-P-3RMT	Gm973
chr1	59574550	-	MK27	M75	MK27-M75-P-3RMT	Gm973
chr1	59574550	-	946T	W75	946T-W75-P-5LMT	Gm973
chr1	59574550	-	MK1175	W75	MK1175-W75-P-5RMT	Gm973
chr1	59574550	-	MK731	W75	MK731-W75-P-2RMT	Gm973
chr1	59618350	-	MK1472	W75	MK1472-W75-P-2LMT	Gm33833
chr1	59618350	-	MK1472	W75	MK1472-W75-P-2LMT	Gm973
chr1	59664450	+	MK1338	W40	MK1338-W40-P-2LMT	Sumo1
chr1	59694850	+	MK1102	W40	MK1102-W40-P-3LMT	Nop58
chr1	59703650	-	MK857	M75	MK857-M75-P-4RMT	Nop58
chr1	59703650	-	MK857	M75	MK857-M75-P-4RMT	Snord11
chr1	59703650	-	MK857	M75	MK857-M75-P-5RMT1	Nop58
chr1	59703650	-	MK857	M75	MK857-M75-P-5RMT1	Snord11
chr1	59703650	-	MK750	W40	MK750-W40-P-3LMT	Nop58
chr1	59703650	-	MK750	W40	MK750-W40-P-3LMT	Snord11
chr1	59780150	-	MK1096	W40	MK1096-W40-P-4RMT	Bmpr2
chr1	59808350	-	MK1419	W40	MK1419-W40-P-3RMT	Bmpr2
chr1	59812750	+	MK1580	W40	MK1580-W40-P-3LMT	Bmpr2
chr1	59812750	+	MK1060	W75	MK1060-W75-P-2LMT	Bmpr2
chr1	59850250	+	MK929	W40	MK929-W40-P-3RMT	Bmpr2
chr1	59952250	-	MK1301	W40	MK1301-W40-P-4LMT	Fam117b
chr1	59952250	-	MK1301	W40	MK1301-W40-P-4LMT	Gm18829
chr1	60009550	+	MK753	W40	MK753-W40-P-3RMT	Ica1l
chr1	60035250	-	MK856	M75	MK856-M75-P-2RMT	Ica1l
chr1	60078450	-	MK511	W40	MK511-W40-P-5RMT	Wdr12
chr1	60093450	+	MK753	W40	MK753-W40-P-3RMT	Wdr12
chr1	60096550	-	MK936	M40	MK936-M40-P-3LMT	Carf
chr1	60096550	-	MK936	M40	MK936-M40-P-3LMT	Wdr12
chr1	60096550	-	MK736	W75	MK736-W75-P-2RMT	Carf
chr1	60096550	-	MK736	W75	MK736-W75-P-2RMT	Wdr12
chr1	60096550	-	MK817	W75	MK817-W75-P-4RMT	Carf
chr1	60096550	-	MK817	W75	MK817-W75-P-4RMT	Wdr12
chr1	60144550	-	648T	W40	648T-W40-P-3MT	Carf
chr1	60184450	-	MK1028	W40	MK1028-W40-P-5RMT	Nbeal1
chr1	60207150	-	MK1337	W40	MK1337-W40-P-2LMT	Nbeal1
chr1	60259050	-	MK1205	W40	MK1205-W40-P-3RMT	Nbeal1
chr1	60276850	-	MK753	W40	MK753-W40-P-3RMT	Nbeal1
chr1	60280950	+	648T	W40	648T-W40-P-5MT	Nbeal1
chr1	60286950	-	MK1435	W40	MK1435-W40-P-2LMT	Nbeal1
chr1	60313450	-	MK1563	W40	MK1563-W40-P-3RMT	Nbeal1
chr1	60383550	+	MK945	M40	MK945-M40-P-3LMT	Cyp20a1
chr1	60454950	-	MK1102	W40	MK1102-W40-P-3LMT	Abi2
chr1	60472350	-	MK1021	W40	MK1021-W40-P-MT	Abi2
chr1	60472350	-	MK1021	W40	MK1021-W40-P-MT	Raph1
chr1	60475750	-	MK1204	W40	MK1204-W40-P-4LMT	Abi2
chr1	60475750	-	MK1204	W40	MK1204-W40-P-4LMT	Raph1
chr1	60475750	-	MK1361	W75	MK1361-W75-P-3LMT1	Abi2
chr1	60475750	-	MK1361	W75	MK1361-W75-P-3LMT1	Raph1
chr1	60475750	-	MK1361	W75	MK1361-W75-P-3LMT2	Abi2
chr1	60475750	-	MK1361	W75	MK1361-W75-P-3LMT2	Raph1
chr1	61638550	+	MK1449	W40	MK1449-W40-P-5RMT	Pard3b
chr1	61700150	+	MK1338	W40	MK1338-W40-P-2LMT	Pard3b
chr1	61703850	+	MK946	M40	MK946-M40-P-3RMT	Pard3b
chr1	61851350	-	MK1017	W40	MK1017-W40-P-5RMT1	Pard3b
chr1	61851350	-	MK1017	W40	MK1017-W40-P-5RMT1	Pard3bos1
chr1	61992050	-	MK966	W75	MK966-W75-P-2RMT	Pard3b
chr1	62021950	+	MK1099	W40	MK1099-W40-P-3RMT	Pard3b
chr1	62021950	+	MK1356	W40	MK1356-W40-P-1LMT	Pard3b
chr1	62021950	+	MK1553	W40	MK1553-W40-P-4RMT	Pard3b
chr1	62021950	+	MK1559	W40	MK1559-W40-P-3LMT	Pard3b
chr1	62021950	+	MK1559	W40	MK1559-W40-P-3RMT	Pard3b
chr1	62021950	+	MK1472	W75	MK1472-W75-P-2LMT	Pard3b
chr1	62021950	+	MK1472	W75	MK1472-W75-P-3RMT	Pard3b
chr1	62021950	+	MK1483	W75	MK1483-W75-P-3RMT	Pard3b
chr1	62058250	+	MK1343	W40	MK1343-W40-P-3RMT	Pard3b
chr1	62090650	-	MK1477	W75	MK1477-W75-P-4RMT	Pard3b
chr1	62116150	-	MK565	W75	MK565-W75-P-4LMT	Pard3b
chr1	62187450	-	MK807	M75	MK807-M75-P-5LMT	Pard3b
chr1	62430250	-	MK1105	W40	MK1105-W40-P-3RMT	Pard3b
chr1	62463050	+	MK854	M75	MK854-M75-P-4RMT	Pard3b
chr1	62524350	-	MK1111	M40	MK1111-M40-P-5RMT	Gm34881
chr1	62524350	-	MK1111	M40	MK1111-M40-P-5RMT	Pard3b
chr1	62534550	+	MK1380	W75	MK1380-W75-P-3RMT	Pard3b
chr1	62542850	+	MK1203	W40	MK1203-W40-P-3RMT	Pard3b
chr1	62558750	-	MK933	M40	MK933-M40-P-5LMT	Pard3b
chr1	62615450	-	MK1021	W40	MK1021-W40-P-MT	Pard3b
chr1	62615450	+	MK611	W75	MK611-W75-P-3RMT	Pard3b
chr1	62716050	+	MK1434	W40	MK1434-W40-P-4RMT	Gm29083
chr1	62716050	+	MK1434	W40	MK1434-W40-P-4RMT	Nrp2
chr1	62824650	+	MK565	W75	MK565-W75-P-3RMT	Gm4208
chr1	62838550	-	MK1022	W40	MK1022-W40-P-1LMT	Gm35120
chr1	62838550	-	MK1022	W40	MK1022-W40-P-1LMT	Gm4208
chr1	63073050	+	MK1561	W40	MK1561-W40-P-2LMT	Ino80d
chr1	63073050	+	MK1561	W40	MK1561-W40-P-2LMT	Rps27-ps1
chr1	63073050	+	MK1580	W40	MK1580-W40-P-3LMT	Ino80d
chr1	63073050	+	MK1580	W40	MK1580-W40-P-3LMT	Rps27-ps1
chr1	63073050	+	MK1118	W75	MK1118-W75-P-4RMT	Ino80d
chr1	63073050	+	MK1118	W75	MK1118-W75-P-4RMT	Rps27-ps1
chr1	63073050	+	MK1466	W75	MK1466-W75-P-3RMT	Ino80d
chr1	63073050	+	MK1466	W75	MK1466-W75-P-3RMT	Rps27-ps1
chr1	63107850	+	MK854	M75	MK854-M75-P-2RMT	Ino80d
chr1	63109850	-	MK928	W40	MK928-W40-P-3LMT	Ino80d
chr1	63139950	-	MK1419	W40	MK1419-W40-P-3RMT	Ino80dos
chr1	63161750	+	MK1338	W40	MK1338-W40-P-2LMT	Ndufs1
chr1	63165050	-	MK1019	W40	MK1019-W40-P-5LMT	Ndufs1
chr1	63171450	-	MK1021	W40	MK1021-W40-P-MT	Ndufs1
chr1	63518150	-	MK1096	W40	MK1096-W40-P-4RMT	Adam23
chr1	63519850	+	MK1450	W40	MK1450-W40-P-MT	Adam23
chr1	63524450	-	MK513	W40	MK513-W40-P-3RMT	Adam23
chr1	63527750	-	MK1246	W75	MK1246-W75-P-3LMT	Adam23
chr1	63553550	-	MK1094	W40	MK1094-W40-P-3RMT	Adam23
chr1	63648050	+	MK1472	W75	MK1472-W75-P-3RMT	Dytn
chr1	63725750	+	MK1467	W75	MK1467-W75-P-4LMT	Mdh1b
chr1	63725850	-	MK1021	W40	MK1021-W40-P-MT	Mdh1b
chr1	63730250	-	MK1556	W40	MK1556-W40-P-5RMT	Fastkd2
chr1	63730250	-	MK1556	W40	MK1556-W40-P-5RMT	Mdh1b
chr1	63732450	-	MK1343	W40	MK1343-W40-P-3RMT	Fastkd2
chr1	63732450	-	MK1343	W40	MK1343-W40-P-3RMT	Mdh1b
chr1	63742050	+	MK1361	W75	MK1361-W75-P-3LMT2	Fastkd2
chr1	64059250	-	648T	W40	648T-W40-P-4MT	Klf7
chr1	64072550	-	MK1204	W40	MK1204-W40-P-4LMT	Klf7
chr1	64518450	+	MK1301	W40	MK1301-W40-P-4LMT	Gm36148
chr1	64529550	+	MK933	M40	MK933-M40-P-2LMT	Creb1
chr1	64529550	+	MK933	M40	MK933-M40-P-3LMT	Creb1
chr1	64529550	+	MK27	M75	MK27-M75-P-3RMT	Creb1
chr1	64529550	-	MK27	M75	MK27-M75-P-3RMT	Creb1
chr1	64529550	+	MK857	M75	MK857-M75-P-3RMT1	Creb1
chr1	64529550	+	MK857	M75	MK857-M75-P-3RMT2	Creb1
chr1	64529550	-	MK857	M75	MK857-M75-P-3RMT2	Creb1
chr1	64529550	+	MK857	M75	MK857-M75-P-4RMT	Creb1
chr1	64529550	+	MK857	M75	MK857-M75-P-5RMT1	Creb1
chr1	64529550	+	MK857	M75	MK857-M75-P-5RMT2	Creb1
chr1	64529550	+	MK38	W40	MK38-W40-P-3LMT	Creb1
chr1	64529550	-	MK38	W40	MK38-W40-P-3LMT	Creb1
chr1	64529550	+	MK750	W40	MK750-W40-P-3LMT	Creb1
chr1	64529550	+	MK920	W40	MK920-W40-P-3RMT	Creb1
chr1	64529550	+	MK736	W75	MK736-W75-P-3LMT	Creb1
chr1	64575950	+	901T	M40	901T-M40-P-4MT	Creb1
chr1	64575950	-	MK933	M40	MK933-M40-P-3LMT	Creb1
chr1	64575950	-	MK1297	M75	MK1297-M75-P-3RMT	Creb1
chr1	64575950	-	648T	W40	648T-W40-P-4MT	Creb1
chr1	64575950	+	MK162	W75	MK162-W75-P-5RMT	Creb1
chr1	64575950	-	MK740	W75	MK740-W75-P-4RMT	Creb1
chr1	64575950	-	MK80	W75	MK80-W75-P-3RMT	Creb1
chr1	64575950	-	MK80	W75	MK80-W75-P-5RMT	Creb1
chr1	64575950	+	MK817	W75	MK817-W75-P-4RMT	Creb1
chr1	64700550	+	MK686	M40	MK686-M40-P-2RMT	Ccnyl1
chr1	64740050	-	MK1091	W40	MK1091-W40-P-3RMT	Fzd5
chr1	64926650	+	MK1013	W40	MK1013-W40-P-1RMT	Plekhm3
chr1	64939650	+	MK1097	W40	MK1097-W40-P-5RMT	Plekhm3
chr1	64939650	+	MK1106	W40	MK1106-W40-P-3LMT	Plekhm3
chr1	64939650	+	MK1120	W75	MK1120-W75-P-2RMT	Plekhm3
chr1	64939650	+	MK968	W75	MK968-W75-P-4LMT	Plekhm3
chr1	65021250	+	MK1119	W75	MK1119-W75-P-2RMT	Akr1cl
chr1	65029650	-	MK1102	W40	MK1102-W40-P-3LMT	Akr1cl
chr1	65034950	+	MK1452	W40	MK1452-W40-P-3LMT	Akr1cl
chr1	65201250	+	MK27	M75	MK27-M75-P-4RMT	Pikfyve
chr1	65217050	+	648T	W40	648T-W40-P-3MT	Pikfyve
chr1	65260250	+	MK738	W75	MK738-W75-P-3LMT	Pikfyve
chr1	65303850	-	MK1570	W40	MK1570-W40-P-3LMT	Pth2r
chr1	65303850	-	MK1119	W75	MK1119-W75-P-2RMT	Pth2r
chr1	65383550	-	MK1105	W40	MK1105-W40-P-3RMT	Pth2r
chr1	66204750	-	MK1650	W40	MK1650-W40-P-4LMT	Map2
chr1	66204750	-	MK1658	W40	MK1658-W40-P-3LMT	Map2
chr1	66317950	-	MK1450	W40	MK1450-W40-P-MT	Map2
chr1	66330250	-	MK807	M75	MK807-M75-P-5LMT	Map2
chr1	66353850	+	MK1559	W40	MK1559-W40-P-3LMT	Map2
chr1	66700450	-	MK1219	W40	MK1219-W40-P-4LMT	Rpe
chr1	66748350	+	MK134	M40	MK134-M40-P-3LMT	Kansl1l
chr1	66748350	+	MK134	M40	MK134-M40-P-3LMT	LOC108167626
chr1	66807550	-	MK1450	W40	MK1450-W40-P-MT	Kansl1l
chr1	66819650	+	MK1203	W40	MK1203-W40-P-3RMT	Kansl1l
chr1	66819650	+	MK1402	W40	MK1402-W40-P-4RMT	Kansl1l
chr1	66819650	+	MK1117	W75	MK1117-W75-P-3RMT	Kansl1l
chr1	66819650	+	MK1124	W75	MK1124-W75-P-1LMT	Kansl1l
chr1	66819650	+	MK1244	W75	MK1244-W75-P-1RMT	Kansl1l
chr1	66837750	-	MK1123	W75	MK1123-W75-P-3LMT	Acadl
chr1	67134350	+	MK686	M40	MK686-M40-P-2RMT	Cps1
chr1	67174950	+	MK1102	W40	MK1102-W40-P-3LMT	Cps1
chr1	67186350	-	MK504	W40	MK504-W40-P-3RMT	Cps1
chr1	67188750	+	MK1558	W40	MK1558-W40-P-2LMT	Cps1
chr1	67188750	+	MK1685	W40	MK1685-W40-P-1RMT	Cps1
chr1	67209750	+	MK1473	W75	MK1473-W75-P-1RMT	Cps1
chr1	68099650	-	MK1413	W40	MK1413-W40-P-2LMT	Erbb4
chr1	68153750	+	MK1134	W75	MK1134-W75-P-2LMT	Erbb4
chr1	68163450	-	MK134	M40	MK134-M40-P-3LMT	Erbb4
chr1	68222250	+	MK1422	W40	MK1422-W40-P-3RMT	Erbb4
chr1	68312350	-	MK1343	W40	MK1343-W40-P-3RMT	Erbb4
chr1	68339550	-	MK1426	W40	MK1426-W40-P-5RMT	Erbb4
chr1	68357550	+	MK1452	W40	MK1452-W40-P-3LMT	Erbb4
chr1	68357550	+	MK1556	W40	MK1556-W40-P-4RMT	Erbb4
chr1	68484250	-	MK1299	W40	MK1299-W40-P-4RMT	Erbb4
chr1	68550850	-	MK1021	W40	MK1021-W40-P-MT	Erbb4
chr1	68550850	-	MK67	W75	MK67-W75-P-3RMT	Erbb4
chr1	68578450	-	MK53	M40	MK53-M40-P-1RMT	Erbb4
chr1	68578450	-	MK157	W75	MK157-W75-P-2RMT	Erbb4
chr1	68635650	-	MK1019	W40	MK1019-W40-P-3LMT	Erbb4
chr1	68730750	+	MK984	W75	MK984-W75-P-3LMT	Erbb4
chr1	68941250	-	MK1196	W40	MK1196-W40-P-2LMT	Erbb4
chr1	69013650	+	MK1062	W75	MK1062-W75-P-3LMT	Erbb4
chr1	69030450	+	MK1091	W40	MK1091-W40-P-3RMT	Erbb4
chr1	69042850	+	MK1025	W40	MK1025-W40-P-3RMT1	Erbb4
chr1	69562850	-	MK1105	W40	MK1105-W40-P-3RMT	Ikzf2
chr1	69590650	-	MK1021	W40	MK1021-W40-P-MT	Ikzf2
chr1	69616350	-	MK984	W75	MK984-W75-P-3LMT	Ikzf2
chr1	69837550	-	MK1434	W40	MK1434-W40-P-4RMT	Spag16
chr1	69850550	-	MK1099	W40	MK1099-W40-P-3RMT	Spag16
chr1	69895650	-	MK630	W40	MK630-W40-P-5LMT	Spag16
chr1	69977050	-	MK1187	W75	MK1187-W75-P-4LMT1	Spag16
chr1	69979950	-	896T	M40	896T-M40-P-4RMT	Spag16
chr1	70059850	-	MK762	W40	MK762-W40-P-5LMT	Spag16
chr1	70163550	-	MK1191	W75	MK1191-W75-P-3RMT	Spag16
chr1	70197550	-	MK753	W40	MK753-W40-P-3RMT	Spag16
chr1	70284850	+	MK1689	W40	MK1689-W40-P-3LMT	Spag16
chr1	70364550	+	MK1016	W40	MK1016-W40-P-5RMT	Spag16
chr1	70526150	-	MK1194	W40	MK1194-W40-P-3RMT	Spag16
chr1	70565750	-	MK1559	W40	MK1559-W40-P-3RMT	Spag16
chr1	70649950	+	MK1650	W40	MK1650-W40-P-3RMT	Spag16
chr1	70763550	-	MK857	M75	MK857-M75-P-3RMT2	Vwc2l
chr1	70763550	-	MK857	M75	MK857-M75-P-4RMT	Vwc2l
chr1	70763550	-	MK736	W75	MK736-W75-P-3LMT	Vwc2l
chr1	71037850	+	MK1477	W75	MK1477-W75-P-4RMT	Bard1
chr1	71076950	-	MK1413	W40	MK1413-W40-P-2LMT	Bard1
chr1	71095650	-	MK27	M75	MK27-M75-P-4RMT	Bard1
chr1	71098950	-	MK1105	W40	MK1105-W40-P-3RMT	Bard1
chr1	71352750	+	MK1105	W40	MK1105-W40-P-3RMT	Abca12
chr1	71365650	-	MK1102	W40	MK1102-W40-P-3LMT	Abca12
chr1	71391250	-	MK1011	W40	MK1011-W40-P-1RMT	Abca12
chr1	71674750	-	MK1017	W40	MK1017-W40-P-5RMT2	LOC108167627
chr1	72182850	-	MK1100	W40	MK1100-W40-P-1RMT	Mreg
chr1	72275550	+	MK1096	W40	MK1096-W40-P-4RMT	Pecr
chr1	72391950	+	MK1434	W40	MK1434-W40-P-4RMT	Xrcc5
chr1	72391950	+	MK1466	W75	MK1466-W75-P-3RMT	Xrcc5
chr1	72446350	+	896T	M40	896T-M40-P-5RMT	2004-03-01
chr1	72480250	-	MK565	W75	MK565-W75-P-3RMT	2004-03-01
chr1	72499550	-	MK1650	W40	MK1650-W40-P-3RMT	2004-03-01
chr1	72616250	-	MK984	W75	MK984-W75-P-3LMT	Smarcal1
chr1	72641950	+	MK1091	W40	MK1091-W40-P-3RMT	Gm39662
chr1	72641950	+	MK1416	W40	MK1416-W40-P-3RMT	Gm39662
chr1	72641950	+	MK1556	W40	MK1556-W40-P-4RMT	Gm39662
chr1	72695350	-	MK984	W75	MK984-W75-P-3LMT	Ankar
chr1	72812150	-	MK1102	W40	MK1102-W40-P-3LMT	Gm30847
chr1	72812150	-	MK1102	W40	MK1102-W40-P-3LMT	Gm30847
chr1	73016150	-	MK854	M75	MK854-M75-P-4RMT	1700027A15Rik
chr1	73016150	-	MK854	M75	MK854-M75-P-4RMT	Tnp1
chr1	73400450	+	MK1465	W75	MK1465-W75-P-4LMT	D530049I02Rik
chr1	73400450	+	MK1465	W75	MK1465-W75-P-4LMT	Pinc
chr1	73657950	-	MK1094	W40	MK1094-W40-P-3RMT	6030407O03Rik
chr1	73747550	+	MK1105	W40	MK1105-W40-P-3RMT	6030407O03Rik
chr1	73810150	-	MK1200	W40	MK1200-W40-P-3RMT	6030407O03Rik
chr1	73810150	-	MK1200	W40	MK1200-W40-P-3RMT	Gm29183
chr1	73945550	+	MK1201	W40	MK1201-W40-P-3LMT	Tns1
chr1	73945550	-	MK968	W75	MK968-W75-P-4LMT	Tns1
chr1	74068050	+	MK1028	W40	MK1028-W40-P-5RMT	Tns1
chr1	74068050	-	MK1493	W40	MK1493-W40-P-5RMT	Tns1
chr1	74251650	+	MK1689	W40	MK1689-W40-P-3LMT	Arpc2
chr1	74266650	-	MK1709	W40	MK1709-W40-P-3RMT	Arpc2
chr1	74327750	-	MK1205	W40	MK1205-W40-P-3RMT	Pnkd
chr1	74327750	-	MK1062	W75	MK1062-W75-P-3LMT	Pnkd
chr1	74332750	+	MK27	M75	MK27-M75-P-3RMT	Pnkd
chr1	74441350	+	MK142	W75	MK142-W75-P-3RMT	Usp37
chr1	74462450	+	MK754	W40	MK754-W40-P-5RMT	Usp37
chr1	74497750	+	MK1099	W40	MK1099-W40-P-3RMT	Usp37
chr1	74515750	+	MK1017	W40	MK1017-W40-P-5RMT1	Cnot9
chr1	74515750	+	MK1017	W40	MK1017-W40-P-5RMT1	Usp37
chr1	74580750	-	MK1452	W40	MK1452-W40-P-3LMT	Zfp142
chr1	74580750	-	MK1556	W40	MK1556-W40-P-4RMT	Zfp142
chr1	74838050	-	MK565	W75	MK565-W75-P-4LMT	Gm32275
chr1	74843550	-	MK753	W40	MK753-W40-P-3RMT	Gm32275
chr1	74864550	+	MK1230	W75	MK1230-W75-P-2LMT	Gm16582
chr1	74864550	+	MK1248	W75	MK1248-W75-P-3LMT	Gm16582
chr1	75129650	+	MK37	W40	MK37-W40-P-2RMT	Slc23a3
chr1	75138350	-	MK1452	W40	MK1452-W40-P-3LMT	Cnppd1
chr1	75138350	-	MK1560	W40	MK1560-W40-P-3RMT	Cnppd1
chr1	75208050	-	MK2186	M75	MK2186-M75-P-4LMT	Glb1l
chr1	75208050	-	MK2186	M75	MK2186-M75-P-4LMT	Stk16
chr1	75228450	-	MK1017	W40	MK1017-W40-P-5RMT1	A630095N17Rik
chr1	75276550	-	MK1582	W40	MK1582-W40-P-5LMT	Resp18
chr1	75436750	+	MK1100	W40	MK1100-W40-P-1RMT	Gmppa
chr1	75473050	+	MK1410	W40	MK1410-W40-P-3LMT	Asic4
chr1	77367850	-	MK1201	W40	MK1201-W40-P-3LMT	Epha4
chr1	77523750	+	MK1094	W40	MK1094-W40-P-3LMT	Gm32793
chr1	78325250	-	MK1452	W40	MK1452-W40-P-3LMT	Sgpp2
chr1	78325250	-	MK1556	W40	MK1556-W40-P-4RMT	Sgpp2
chr1	78329150	+	MK1015	W40	MK1015-W40-P-1LMT	Sgpp2
chr1	78391950	-	MK1100	W40	MK1100-W40-P-1RMT	Sgpp2
chr1	78468450	+	MK162	W75	MK162-W75-P-MT	Farsb
chr1	78468450	-	MK814	W75	MK814-W75-P-4RMT	Farsb
chr1	78557750	+	MK1494	W40	MK1494-W40-P-5RMT	Mogat1
chr1	78675250	-	MK1206	W40	MK1206-W40-P-3LMT1	Acsl3
chr1	78690950	+	MK1220	W40	MK1220-W40-P-4LMT	Acsl3
chr1	78694750	-	MK1024	W40	MK1024-W40-P-4LMT	Acsl3
chr1	79628850	-	MK1021	W40	MK1021-W40-P-MT	Ap1s3
chr1	80297950	-	MK1418	W40	MK1418-W40-P-2LMT	Cul3
chr1	80298250	+	MK1418	W40	MK1418-W40-P-2LMT	Cul3
chr1	80330350	-	MK1452	W40	MK1452-W40-P-3LMT	Cul3
chr1	80330350	-	MK1556	W40	MK1556-W40-P-4RMT	Cul3
chr1	80336050	-	MK1092	W40	MK1092-W40-P-3RMT	Cul3
chr1	80460050	-	MK812	W75	MK812-W75-P-4RMT	1700016L21Rik
chr1	80460050	-	MK812	W75	MK812-W75-P-4RMT	Gm38673
chr1	80592950	-	MK511	W40	MK511-W40-P-5RMT	Dock10
chr1	80632150	+	MK1105	W40	MK1105-W40-P-3RMT	Dock10
chr1	80654950	-	MK1422	W40	MK1422-W40-P-3RMT	Dock10
chr1	80729950	-	MK945	M40	MK945-M40-P-3LMT	Dock10
chr1	81120350	-	MK1465	W75	MK1465-W75-P-4LMT	Nyap2
chr1	81126650	-	MK929	W40	MK929-W40-P-3RMT	Nyap2
chr1	81180150	-	MK1450	W40	MK1450-W40-P-MT	Nyap2
chr1	82271650	-	MK1020	W40	MK1020-W40-P-5LMT	Irs1
chr1	82271650	-	MK1433	W40	MK1433-W40-P-5RMT	Irs1
chr1	82271650	-	MK1662	W40	MK1662-W40-P-5RMT	Irs1
chr1	82271650	-	MK967	W75	MK967-W75-P-4RMT	Irs1
chr1	82522750	+	MK1416	W40	MK1416-W40-P-3RMT	Col4a4
chr1	82658150	+	MK1021	W40	MK1021-W40-P-MT	Col4a3
chr1	82680350	+	MK754	W40	MK754-W40-P-5RMT	Col4a3
chr1	82751950	+	MK1092	W40	MK1092-W40-P-3RMT	Mff
chr1	82862650	+	MK1091	W40	MK1091-W40-P-3RMT	Agfg1
chr1	83030150	+	MK1301	W40	MK1301-W40-P-4LMT	Slc19a3
chr1	83114250	-	MK1499	W40	MK1499-W40-P-4RMT	Ccl20
chr1	83283650	-	MK1450	W40	MK1450-W40-P-MT	Sphkap
chr1	83370650	+	MK1481	W75	MK1481-W75-P-4RMT	Sphkap
chr1	84053850	+	MK1689	W40	MK1689-W40-P-3LMT	Pid1
chr1	84053850	+	MK738	W75	MK738-W75-P-3LMT	Pid1
chr1	84090150	+	MK1492	W40	MK1492-W40-P-4LMT	Pid1
chr1	84143950	-	MK1094	W40	MK1094-W40-P-3LMT	Pid1
chr1	84187450	+	MK1514	M75	MK1514-M75-P-4RMT	Pid1
chr1	84202350	-	MK1017	W40	MK1017-W40-P-5RMT2	Pid1
chr1	84384950	-	MK142	W75	MK142-W75-P-3RMT	Dner
chr1	84535550	-	MK511	W40	MK511-W40-P-5RMT	Dner
chr1	84773350	+	MK1576	W40	MK1576-W40-P-5LMT	Trip12
chr1	84773350	+	MK1473	W75	MK1473-W75-P-3LMT	Trip12
chr1	84787750	-	MK1025	W40	MK1025-W40-P-3RMT	Trip12
chr1	84788550	-	MK926	W40	MK926-W40-P-4RMT	Trip12
chr1	84815650	+	MK1022	W40	MK1022-W40-P-1LMT	Trip12
chr1	84835650	+	MK1205	W40	MK1205-W40-P-3RMT	Trip12
chr1	84897750	-	MK1338	W40	MK1338-W40-P-2LMT	Fbxo36
chr1	85627550	-	MK1335	W40	MK1335-W40-P-1LMT	Sp140
chr1	85933850	-	MK1558	W40	MK1558-W40-P-3RMT	Gpr55
chr1	86095650	-	MK511	W40	MK511-W40-P-5RMT	Psmd1
chr1	86177050	+	MK812	W75	MK812-W75-P-4RMT	Armc9
chr1	86287450	+	MK754	W40	MK754-W40-P-5RMT	Gm16341
chr1	86322950	+	MK753	W40	MK753-W40-P-3RMT	Gm5258
chr1	86346350	-	MK753	W40	MK753-W40-P-3RMT	Ncl
chr1	86355650	-	MK933	M40	MK933-M40-P-2LMT	Ncl
chr1	86360550	-	MK928	W40	MK928-W40-P-3LMT	C130036L24Rik
chr1	86360550	-	MK928	W40	MK928-W40-P-3LMT	Ncl
chr1	86436950	-	MK965	W75	MK965-W75-P-1RMT	Gm32700
chr1	86668150	-	MK1301	W40	MK1301-W40-P-4LMT	Nppc
chr1	86751150	+	MK854	M75	MK854-M75-P-4RMT	Dis3l2
chr1	86765650	+	MK945	M40	MK945-M40-P-3LMT	Dis3l2
chr1	86765650	-	MK1343	W40	MK1343-W40-P-3RMT	Dis3l2
chr1	86929850	+	MK807	M75	MK807-M75-P-4RMT	Dis3l2
chr1	86929850	+	MK807	M75	MK807-M75-P-4RMT	Gm41909
chr1	86994650	+	896T	M40	896T-M40-P-4RMT	Dis3l2
chr1	87307950	-	MK1101	W40	MK1101-W40-P-1RMT	Efhd1
chr1	87307950	-	MK1101	W40	MK1101-W40-P-1RMT	Gm41911
chr1	87307950	-	MK1212	W40	MK1212-W40-P-4RMT	Efhd1
chr1	87307950	-	MK1212	W40	MK1212-W40-P-4RMT	Gm41911
chr1	87332050	-	MK1563	W40	MK1563-W40-P-3RMT	Gigyf2
chr1	87332050	-	MK1187	W75	MK1187-W75-P-3LMT2	Gigyf2
chr1	87344550	-	MK1200	W40	MK1200-W40-P-3RMT	Gigyf2
chr1	87355550	+	MK1206	W40	MK1206-W40-P-3LMT1	Gigyf2
chr1	87359450	-	MK1410	W40	MK1410-W40-P-3LMT	Gigyf2
chr1	87362050	-	MK38	W40	MK38-W40-P-3LMT	Gigyf2
chr1	87362050	-	MK157	W75	MK157-W75-P-2RMT	Gigyf2
chr1	87414950	+	MK1094	W40	MK1094-W40-P-3RMT	Gigyf2
chr1	87422950	+	MK679	M40	MK679-M40-P-4LMT	Gigyf2
chr1	87425950	-	MK764	W40	MK764-W40-P-2RMT	Gigyf2
chr1	87432350	-	MK1019	W40	MK1019-W40-P-1LMT1	Gigyf2
chr1	87631450	-	MK945	M40	MK945-M40-P-3LMT	Inpp5d
chr1	87638150	+	MK764	W40	MK764-W40-P-2RMT	Inpp5d
chr1	87694450	+	MK1062	W75	MK1062-W75-P-3LMT	Inpp5d
chr1	87857950	+	MK807	M75	MK807-M75-P-4RMT	Dgkd
chr1	87863450	+	MK1685	W40	MK1685-W40-P-1RMT	Dgkd
chr1	87980550	-	648T	W40	648T-W40-P-5MT	Usp40
chr1	88218450	-	MK1361	W75	MK1361-W75-P-3LMT2	Ugt1a1
chr1	88218450	-	MK1361	W75	MK1361-W75-P-3LMT2	Ugt1a10
chr1	88218450	-	MK1361	W75	MK1361-W75-P-3LMT2	Ugt1a2
chr1	88218450	-	MK1361	W75	MK1361-W75-P-3LMT2	Ugt1a5
chr1	88218450	-	MK1361	W75	MK1361-W75-P-3LMT2	Ugt1a6a
chr1	88218450	-	MK1361	W75	MK1361-W75-P-3LMT2	Ugt1a6b
chr1	88218450	-	MK1361	W75	MK1361-W75-P-3LMT2	Ugt1a7c
chr1	88218450	-	MK1361	W75	MK1361-W75-P-3LMT2	Ugt1a9
chr1	88233150	-	MK1091	W40	MK1091-W40-P-3RMT	Mroh2a
chr1	88275350	-	MK1013	W40	MK1013-W40-P-1RMT	Hjurp
chr1	88356850	-	MK1492	W40	MK1492-W40-P-4LMT	Trpm8
chr1	88482250	-	648T	W40	648T-W40-P-4MT	Gm28888
chr1	89524550	-	MK1096	W40	MK1096-W40-P-4RMT	Agap1
chr1	89604050	+	MK613	W75	MK613-W75-P-3LMT	Agap1
chr1	89608350	+	MK1196	W40	MK1196-W40-P-2LMT	Agap1
chr1	89649150	+	MK764	W40	MK764-W40-P-2RMT	Agap1
chr1	89669050	-	MK933	M40	MK933-M40-P-3RMT	Agap1
chr1	89669050	-	MK856	M75	MK856-M75-P-3LMT	Agap1
chr1	89752950	+	MK1102	W40	MK1102-W40-P-3LMT	Agap1
chr1	89840450	-	MK1246	W75	MK1246-W75-P-3LMT	Agap1
chr1	90043750	+	MK1102	W40	MK1102-W40-P-3LMT	Iqca
chr1	90793150	+	MK946	M40	MK946-M40-P-3RMT	Col6a3
chr1	90793150	+	MK832	W75	MK832-W75-P-2LMT	Col6a3
chr1	90835050	+	MK1100	W40	MK1100-W40-P-1RMT	Col6a3
chr1	91087450	+	MK1187	W75	MK1187-W75-P-4RMT	Lrrfip1
chr1	91127950	+	MK764	W40	MK764-W40-P-2RMT	Lrrfip1
chr1	91378350	+	MK1019	W40	MK1019-W40-P-1LMT2	Ilkap
chr1	91378350	+	MK1101	W40	MK1101-W40-P-1RMT	Ilkap
chr1	91378350	+	MK1212	W40	MK1212-W40-P-4RMT	Ilkap
chr1	91378350	-	MK1217	W40	MK1217-W40-P-2RMT	Ilkap
chr1	91378350	+	MK1217	W40	MK1217-W40-P-2RMT	Ilkap
chr1	91378350	+	MK1433	W40	MK1433-W40-P-5RMT	Ilkap
chr1	91378350	+	MK1140	W75	MK1140-W75-P-2LMT	Ilkap
chr1	91939350	+	MK945	M40	MK945-M40-P-3LMT	Hdac4
chr1	91998250	-	MK1096	W40	MK1096-W40-P-4RMT	Hdac4
chr1	92019650	+	MK1248	W75	MK1248-W75-P-4LMT	Hdac4
chr1	92084950	-	MK1571	W40	MK1571-W40-P-3LMT	Hdac4
chr1	92084950	-	MK1586	W40	MK1586-W40-P-4LMT	Hdac4
chr1	92084950	-	MK1074	W75	MK1074-W75-P-2RMT	Hdac4
chr1	92097750	-	648T	W40	648T-W40-P-5MT	Hdac4
chr1	92140450	+	896T	M40	896T-M40-P-4LMT	Hdac4
chr1	92140450	-	896T	M40	896T-M40-P-5RMT	Hdac4
chr1	92140450	+	MK134	M40	MK134-M40-P-3LMT	Hdac4
chr1	92140450	+	MK188	M40	MK188-M40-P-3LMT	Hdac4
chr1	92140450	-	MK687	M40	MK687-M40-P-1LMT	Hdac4
chr1	92140450	+	MK687	M40	MK687-M40-P-1LMT	Hdac4
chr1	92140450	+	MK687	M40	MK687-M40-P-4LMT	Hdac4
chr1	92140450	-	MK933	M40	MK933-M40-P-2LMT	Hdac4
chr1	92140450	+	MK933	M40	MK933-M40-P-2LMT	Hdac4
chr1	92140450	+	MK933	M40	MK933-M40-P-3LMT	Hdac4
chr1	92140450	-	924T	M75	924T-M75-P-5LMT	Hdac4
chr1	92140450	+	924T	M75	924T-M75-P-5LMT	Hdac4
chr1	92140450	-	MK27	M75	MK27-M75-P-3RMT	Hdac4
chr1	92140450	-	MK27	M75	MK27-M75-P-4RMT	Hdac4
chr1	92140450	+	MK856	M75	MK856-M75-P-3LMT	Hdac4
chr1	92140450	-	MK857	M75	MK857-M75-P-3RMT1	Hdac4
chr1	92140450	+	MK857	M75	MK857-M75-P-3RMT1	Hdac4
chr1	92140450	+	MK857	M75	MK857-M75-P-3RMT2	Hdac4
chr1	92140450	-	MK857	M75	MK857-M75-P-5RMT1	Hdac4
chr1	92140450	+	MK857	M75	MK857-M75-P-5RMT2	Hdac4
chr1	92140450	+	MK1019	W40	MK1019-W40-P-1LMT1	Hdac4
chr1	92140450	-	MK1019	W40	MK1019-W40-P-1LMT2	Hdac4
chr1	92140450	+	MK1019	W40	MK1019-W40-P-1LMT2	Hdac4
chr1	92140450	+	MK1019	W40	MK1019-W40-P-3LMT	Hdac4
chr1	92140450	-	MK1019	W40	MK1019-W40-P-5LMT	Hdac4
chr1	92140450	+	MK1019	W40	MK1019-W40-P-5LMT	Hdac4
chr1	92140450	+	MK1020	W40	MK1020-W40-P-4RMT	Hdac4
chr1	92140450	-	MK1020	W40	MK1020-W40-P-5LMT	Hdac4
chr1	92140450	+	MK1020	W40	MK1020-W40-P-5LMT	Hdac4
chr1	92140450	+	MK1212	W40	MK1212-W40-P-4RMT	Hdac4
chr1	92140450	+	MK1217	W40	MK1217-W40-P-2RMT	Hdac4
chr1	92140450	+	MK1220	W40	MK1220-W40-P-4LMT	Hdac4
chr1	92140450	+	MK1301	W40	MK1301-W40-P-4LMT	Hdac4
chr1	92140450	+	MK1336	W40	MK1336-W40-P-5LMT	Hdac4
chr1	92140450	-	MK1342	W40	MK1342-W40-P-5LMT	Hdac4
chr1	92140450	+	MK1342	W40	MK1342-W40-P-5LMT	Hdac4
chr1	92140450	-	MK1410	W40	MK1410-W40-P-3LMT	Hdac4
chr1	92140450	-	MK1422	W40	MK1422-W40-P-4LMT	Hdac4
chr1	92140450	+	MK1422	W40	MK1422-W40-P-4LMT	Hdac4
chr1	92140450	-	MK1426	W40	MK1426-W40-P-5RMT	Hdac4
chr1	92140450	+	MK1426	W40	MK1426-W40-P-5RMT	Hdac4
chr1	92140450	+	MK1433	W40	MK1433-W40-P-5RMT	Hdac4
chr1	92140450	-	MK1448	W40	MK1448-W40-P-3RMT	Hdac4
chr1	92140450	-	MK1503	W40	MK1503-W40-P-5RMT	Hdac4
chr1	92140450	-	MK1558	W40	MK1558-W40-P-3RMT	Hdac4
chr1	92140450	+	MK1571	W40	MK1571-W40-P-3LMT	Hdac4
chr1	92140450	+	MK1586	W40	MK1586-W40-P-4LMT	Hdac4
chr1	92140450	-	MK1650	W40	MK1650-W40-P-4LMT	Hdac4
chr1	92140450	-	MK1652	W40	MK1652-W40-P-4LMT	Hdac4
chr1	92140450	+	MK1685	W40	MK1685-W40-P-1RMT	Hdac4
chr1	92140450	-	MK1709	W40	MK1709-W40-P-3RMT	Hdac4
chr1	92140450	+	MK1709	W40	MK1709-W40-P-3RMT	Hdac4
chr1	92140450	-	MK1724	W40	MK1724-W40-P-4LMT	Hdac4
chr1	92140450	+	MK1724	W40	MK1724-W40-P-4LMT	Hdac4
chr1	92140450	-	946T	W75	946T-W75-P-5LMT	Hdac4
chr1	92140450	+	946T	W75	946T-W75-P-5LMT	Hdac4
chr1	92140450	+	MK1074	W75	MK1074-W75-P-2RMT	Hdac4
chr1	92140450	-	MK1118	W75	MK1118-W75-P-4RMT	Hdac4
chr1	92140450	+	MK1128	W75	MK1128-W75-P-1LMT	Hdac4
chr1	92140450	+	MK1128	W75	MK1128-W75-P-1RMT	Hdac4
chr1	92140450	+	MK1128	W75	MK1128-W75-P-2LMT	Hdac4
chr1	92140450	-	MK1140	W75	MK1140-W75-P-2LMT	Hdac4
chr1	92140450	+	MK1140	W75	MK1140-W75-P-2LMT	Hdac4
chr1	92140450	+	MK1187	W75	MK1187-W75-P-3LMT2	Hdac4
chr1	92140450	+	MK1187	W75	MK1187-W75-P-4LMT3	Hdac4
chr1	92140450	-	MK1187	W75	MK1187-W75-P-5RMT	Hdac4
chr1	92140450	-	MK1230	W75	MK1230-W75-P-2LMT	Hdac4
chr1	92140450	+	MK1230	W75	MK1230-W75-P-2LMT	Hdac4
chr1	92140450	+	MK1231	W75	MK1231-W75-P-5RMT	Hdac4
chr1	92140450	+	MK1248	W75	MK1248-W75-P-3LMT	Hdac4
chr1	92140450	+	MK1367	W75	MK1367-W75-P-4LMT	Hdac4
chr1	92140450	-	MK142	W75	MK142-W75-P-3RMT	Hdac4
chr1	92140450	-	MK1466	W75	MK1466-W75-P-3RMT	Hdac4
chr1	92140450	+	MK1466	W75	MK1466-W75-P-3RMT	Hdac4
chr1	92140450	-	MK157	W75	MK157-W75-P-2RMT	Hdac4
chr1	92140450	+	MK157	W75	MK157-W75-P-2RMT	Hdac4
chr1	92140450	-	MK162	W75	MK162-W75-P-5RMT	Hdac4
chr1	92140450	+	MK162	W75	MK162-W75-P-5RMT	Hdac4
chr1	92140450	-	MK162	W75	MK162-W75-P-MT	Hdac4
chr1	92140450	+	MK162	W75	MK162-W75-P-MT	Hdac4
chr1	92140450	+	MK43	W75	MK43-W75-P-5RMT	Hdac4
chr1	92140450	-	MK736	W75	MK736-W75-P-2RMT	Hdac4
chr1	92140450	+	MK736	W75	MK736-W75-P-2RMT	Hdac4
chr1	92140450	-	MK80	W75	MK80-W75-P-4RMT	Hdac4
chr1	92140450	-	MK80	W75	MK80-W75-P-5RMT	Hdac4
chr1	92140450	-	MK812	W75	MK812-W75-P-4RMT	Hdac4
chr1	92140450	+	MK812	W75	MK812-W75-P-4RMT	Hdac4
chr1	92140450	-	MK817	W75	MK817-W75-P-4RMT	Hdac4
chr1	92140450	+	MK817	W75	MK817-W75-P-4RMT	Hdac4
chr1	92140450	-	MK820	W75	MK820-W75-P-5LMT	Hdac4
chr1	92140450	+	MK820	W75	MK820-W75-P-5LMT	Hdac4
chr1	92140450	-	MK967	W75	MK967-W75-P-4RMT	Hdac4
chr1	92140450	+	MK967	W75	MK967-W75-P-4RMT	Hdac4
chr1	93344350	-	MK764	W40	MK764-W40-P-2RMT	Mir6902
chr1	93344350	-	MK764	W40	MK764-W40-P-2RMT	Pask
chr1	93344350	-	MK764	W40	MK764-W40-P-2RMT	Ppp1r7
chr1	93480850	-	MK983	W75	MK983-W75-P-5LMT	2002-09-01
chr1	93480850	-	MK983	W75	MK983-W75-P-5LMT	Hdlbp
chr1	93490750	+	MK854	M75	MK854-M75-P-2RMT	2002-09-01
chr1	93490750	+	MK504	W40	MK504-W40-P-3RMT	2002-09-01
chr1	93556150	+	MK1102	W40	MK1102-W40-P-3LMT	Farp2
chr1	93556150	+	MK1204	W40	MK1204-W40-P-4LMT	Farp2
chr1	93556150	+	MK926	W40	MK926-W40-P-4RMT	Farp2
chr1	93556150	+	MK1187	W75	MK1187-W75-P-4RMT	Farp2
chr1	93556150	+	MK1361	W75	MK1361-W75-P-3LMT2	Farp2
chr1	93780150	+	648T	W40	648T-W40-P-5MT	Atg4b
chr1	95588250	+	MK1419	W40	MK1419-W40-P-3RMT	St8sia4
chr1	95609450	+	MK513	W40	MK513-W40-P-3RMT	St8sia4
chr1	95609450	+	Mk1375	W75	Mk1375-W75-P-2LMT	St8sia4
chr1	95651550	+	MK1207	W40	MK1207-W40-P-4LMT	St8sia4
chr1	95704250	-	MK1021	W40	MK1021-W40-P-MT	4930598F16Rik
chr1	95708150	+	MK1015	W40	MK1015-W40-P-1LMT	4930598F16Rik
chr1	96842650	-	MK1102	W40	MK1102-W40-P-3LMT	Slco4c1
chr1	96871150	-	MK565	W75	MK565-W75-P-3RMT	Panct2
chr1	96871150	-	MK565	W75	MK565-W75-P-3RMT	Slco4c1
chr1	96993850	+	MK1581	W40	MK1581-W40-P-3LMT	Slco6b1
chr1	97072450	+	MK1343	W40	MK1343-W40-P-3RMT	Slco6c1
chr1	97732350	-	MK1207	W40	MK1207-W40-P-4LMT	Ppip5k2
chr1	97829750	-	MK511	W40	MK511-W40-P-5RMT	Pam
chr1	97837750	-	MK1196	W40	MK1196-W40-P-2LMT	Pam
chr1	97887050	-	MK750	W40	MK750-W40-P-3LMT	Pam
chr1	97981750	+	MK1074	W75	MK1074-W75-P-2RMT	Pam
chr1	97989050	+	MK1582	W40	MK1582-W40-P-5LMT	Pam
chr1	98019550	+	MK1194	W40	MK1194-W40-P-3RMT	Pam
chr1	98063450	-	MK754	W40	MK754-W40-P-5RMT	Pam
chr1	99811750	+	MK565	W75	MK565-W75-P-4LMT	Cntnap5b
chr1	99817850	+	MK1559	W40	MK1559-W40-P-3LMT	Cntnap5b
chr1	99974250	+	896T	M40	896T-M40-P-5RMT	Cntnap5b
chr1	100067350	-	MK1011	W40	MK1011-W40-P-1RMT	Cntnap5b
chr1	100263850	-	MK1013	W40	MK1013-W40-P-1RMT	Cntnap5b
chr1	104813250	-	MK1017	W40	MK1017-W40-P-5RMT2	Cdh20
chr1	104892750	+	MK1099	W40	MK1099-W40-P-3RMT	Cdh20
chr1	104892750	+	MK965	W75	MK965-W75-P-1RMT	Cdh20
chr1	104911350	+	MK1058	W75	MK1058-W75-P-5LMT	Cdh20
chr1	105281850	+	MK1416	W40	MK1416-W40-P-3RMT	Rnf152
chr1	105326350	-	MK1338	W40	MK1338-W40-P-2LMT	Rnf152
chr1	105586850	-	MK984	W75	MK984-W75-P-3LMT	Pign
chr1	105602950	-	MK945	M40	MK945-M40-P-3LMT	Pign
chr1	105704450	-	MK1117	W75	MK1117-W75-P-3RMT	2310035C23Rik
chr1	105745950	+	MK38	W40	MK38-W40-P-3LMT	2310035C23Rik
chr1	105994650	+	MK1119	W75	MK1119-W75-P-4LMT	Zcchc2
chr1	106201650	+	MK1134	W75	MK1134-W75-P-2LMT	Phlpp1
chr1	106204050	-	MK1101	W40	MK1101-W40-P-1RMT	Phlpp1
chr1	106204050	-	MK1217	W40	MK1217-W40-P-2RMT	Phlpp1
chr1	106238950	+	MK1096	W40	MK1096-W40-P-4RMT	Phlpp1
chr1	106275050	+	MK856	M75	MK856-M75-P-4LMT	Phlpp1
chr1	106285550	-	MK53	M40	MK53-M40-P-2LMT	Phlpp1
chr1	106328550	+	MK1061	W75	MK1061-W75-P-3RMT	Phlpp1
chr1	106371150	+	MK1019	W40	MK1019-W40-P-1LMT2	Phlpp1
chr1	106371150	+	MK1019	W40	MK1019-W40-P-3LMT	Phlpp1
chr1	106371150	+	MK1019	W40	MK1019-W40-P-5LMT	Phlpp1
chr1	106371150	+	MK1212	W40	MK1212-W40-P-4RMT	Phlpp1
chr1	106597650	+	MK1481	W75	MK1481-W75-P-4RMT	Bcl2
chr1	106625150	+	MK731	W75	MK731-W75-P-2RMT	Bcl2
chr1	106658750	+	MK1021	W40	MK1021-W40-P-MT	Bcl2
chr1	106658750	+	MK571	W75	MK571-W75-P-5LMT	Bcl2
chr1	106658750	+	MK67	W75	MK67-W75-P-3RMT	Bcl2
chr1	106658750	+	MK729	W75	MK729-W75-P-3LMT	Bcl2
chr1	106658750	+	MK732	W75	MK732-W75-P-2RMT	Bcl2
chr1	106688050	+	MK1105	W40	MK1105-W40-P-3RMT	Bcl2
chr1	106698650	+	MK1197	W40	MK1197-W40-P-4RMT	Bcl2
chr1	106698650	+	MK1136	W75	MK1136-W75-P-5RMT	Bcl2
chr1	106698650	+	MK1246	W75	MK1246-W75-P-3LMT	Bcl2
chr1	106725850	-	MK1015	W40	MK1015-W40-P-1LMT	Kdsr
chr1	106725850	-	MK1015	W40	MK1015-W40-P-1LMT	Kdsr
chr1	107275350	-	MK754	W40	MK754-W40-P-5RMT	Serpinb3c
chr1	107512550	-	MK1111	M40	MK1111-M40-P-5RMT	Serpinb2
chr1	107516150	+	MK511	W40	MK511-W40-P-5RMT	Serpinb2
chr1	107521150	+	MK1102	W40	MK1102-W40-P-3LMT	Serpinb2
chr1	109986450	-	MK754	W40	MK754-W40-P-5RMT	Cdh7
chr1	109986450	-	MK764	W40	MK764-W40-P-2RMT	Cdh7
chr1	110108150	-	MK565	W75	MK565-W75-P-4LMT	Cdh7
chr1	110144650	+	MK1007	W40	MK1007-W40-P-3RMT	Cdh7
chr1	110926650	+	MK1477	W75	MK1477-W75-P-4RMT	Cdh19
chr1	110935150	-	MK1102	W40	MK1102-W40-P-3LMT	Cdh19
chr1	111862750	-	MK984	W75	MK984-W75-P-3LMT	Dsel
chr1	115696250	+	MK1715	W40	MK1715-W40-P-3LMT	Cntnap5a
chr1	115775050	-	MK1022	W40	MK1022-W40-P-1LMT	Cntnap5a
chr1	115788550	-	MK731	W75	MK731-W75-P-2RMT	Cntnap5a
chr1	116092650	-	MK920	W40	MK920-W40-P-3RMT	Cntnap5a
chr1	116092650	-	MK736	W75	MK736-W75-P-3LMT	Cntnap5a
chr1	116146150	-	MK1494	W40	MK1494-W40-P-5RMT	Cntnap5a
chr1	116159150	-	MK142	W75	MK142-W75-P-3RMT	Cntnap5a
chr1	116271350	-	MK1563	W40	MK1563-W40-P-3RMT	Cntnap5a
chr1	116310350	-	MK1022	W40	MK1022-W40-P-1LMT	Cntnap5a
chr1	116322850	-	MK511	W40	MK511-W40-P-5RMT	Cntnap5a
chr1	116346550	-	MK1062	W75	MK1062-W75-P-3LMT	Cntnap5a
chr1	116422250	+	MK1017	W40	MK1017-W40-P-5RMT1	Cntnap5a
chr1	116473850	-	MK1343	W40	MK1343-W40-P-3RMT	Cntnap5a
chr1	116556750	+	MK1205	W40	MK1205-W40-P-3RMT	Cntnap5a
chr1	118391950	-	MK504	W40	MK504-W40-P-3RMT	Clasp1
chr1	118400850	-	MK679	M40	MK679-M40-P-4LMT	Clasp1
chr1	118400850	-	MK1102	W40	MK1102-W40-P-3LMT	Clasp1
chr1	118431850	-	MK854	M75	MK854-M75-P-2RMT	Clasp1
chr1	118431850	+	MK1204	W40	MK1204-W40-P-4LMT	Clasp1
chr1	118431850	-	MK504	W40	MK504-W40-P-3RMT	Clasp1
chr1	118431850	-	MK511	W40	MK511-W40-P-5RMT	Clasp1
chr1	118598950	-	MK1011	W40	MK1011-W40-P-1RMT	Clasp1
chr1	118890450	-	MK1011	W40	MK1011-W40-P-1RMT	Gli2
chr1	118930750	-	Mk1375	W75	Mk1375-W75-P-2LMT	Gli2
chr1	119032450	+	MK1012	W40	MK1012-W40-P-5RMT	Gli2
chr1	119032450	-	Mk1375	W75	Mk1375-W75-P-2LMT	Gli2
chr1	119485050	+	MK1111	M40	MK1111-M40-P-5RMT	Ralb
chr1	119485050	+	MK762	W40	MK762-W40-P-5LMT	Ralb
chr1	119572050	-	MK1013	W40	MK1013-W40-P-1RMT	Epb41l5
chr1	119609650	+	MK1017	W40	MK1017-W40-P-5RMT1	Epb41l5
chr1	119611350	-	MK1361	W75	MK1361-W75-P-3LMT1	Epb41l5
chr1	119737850	-	MK1017	W40	MK1017-W40-P-5RMT2	Ptpn4
chr1	119742850	+	MK1094	W40	MK1094-W40-P-3RMT	Ptpn4
chr1	119822250	+	MK1013	W40	MK1013-W40-P-1RMT	Ptpn4
chr1	119973050	-	MK1025	W40	MK1025-W40-P-3RMT	Cfap221
chr1	119981650	+	MK1206	W40	MK1206-W40-P-3LMT1	Cfap221
chr1	120013750	+	MK1343	W40	MK1343-W40-P-3RMT	Sctr
chr1	120025150	-	MK807	M75	MK807-M75-P-5LMT	Sctr
chr1	120048750	+	MK1013	W40	MK1013-W40-P-1RMT	Gm41936
chr1	120048750	+	MK1013	W40	MK1013-W40-P-1RMT	Sctr
chr1	120059250	-	MK1097	W40	MK1097-W40-P-5RMT	Sctr
chr1	120113850	-	MK1380	W75	MK1380-W75-P-3RMT	Dbi
chr1	120267650	+	896T	M40	896T-M40-P-4LMT	Steap3
chr1	121106750	+	MK1141	W75	MK1141-W75-P-5LMT	Celrr
chr1	121321950	+	MK1019	W40	MK1019-W40-P-1LMT1	Insig2
chr1	121321950	+	MK1020	W40	MK1020-W40-P-5LMT	Insig2
chr1	121321950	+	MK967	W75	MK967-W75-P-4RMT	Insig2
chr1	121329750	+	MK1413	W40	MK1413-W40-P-2LMT	Insig2
chr1	121529250	-	MK1058	W75	MK1058-W75-P-5LMT	Htr5b
chr1	123530750	+	MK1472	W75	MK1472-W75-P-3RMT	Dpp10
chr1	123530750	-	MK64	W75	MK64-W75-P-5LMT	Dpp10
chr1	123605450	-	MK1416	W40	MK1416-W40-P-3RMT	Dpp10
chr1	123637350	+	MK511	W40	MK511-W40-P-5RMT	Dpp10
chr1	123650150	-	MK1102	W40	MK1102-W40-P-3LMT	Dpp10
chr1	123697150	-	MK807	M75	MK807-M75-P-4RMT	Dpp10
chr1	123752650	+	MK565	W75	MK565-W75-P-3RMT	Dpp10
chr1	124003850	-	MK1559	W40	MK1559-W40-P-3RMT	Dpp10
chr1	124006550	+	MK1422	W40	MK1422-W40-P-5LMT	Dpp10
chr1	124016450	+	MK762	W40	MK762-W40-P-5LMT	Dpp10
chr1	124016550	-	MK1467	W75	MK1467-W75-P-4LMT	Dpp10
chr1	125399150	+	MK1437	W40	MK1437-W40-P-3RMT	Actr3
chr1	125399150	+	MK1558	W40	MK1558-W40-P-3RMT	Actr3
chr1	125399150	-	MK1683	W40	MK1683-W40-P-3RMT	Actr3
chr1	125399150	+	MK1248	W75	MK1248-W75-P-3LMT	Actr3
chr1	125417950	-	MK754	W40	MK754-W40-P-5RMT	Actr3
chr1	125561550	+	648T	W40	648T-W40-P-3MT	Slc35f5
chr1	125693250	+	MK538	M75	MK538-M75-P-1RMT	Gpr39
chr1	125745750	-	MK933	M40	MK933-M40-P-5LMT	Gpr39
chr1	125960550	-	MK1020	W40	MK1020-W40-P-4RMT	Nckap5
chr1	126054750	-	MK936	M40	MK936-M40-P-3LMT	Gm35562
chr1	126054750	-	MK936	M40	MK936-M40-P-3LMT	Nckap5
chr1	126078050	-	MK764	W40	MK764-W40-P-2RMT	Gm35562
chr1	126078050	-	MK764	W40	MK764-W40-P-2RMT	Nckap5
chr1	126083150	+	MK1422	W40	MK1422-W40-P-3RMT	Gm35562
chr1	126083150	+	MK1422	W40	MK1422-W40-P-3RMT	Nckap5
chr1	126083150	+	MK1658	W40	MK1658-W40-P-3LMT	Gm35562
chr1	126083150	+	MK1658	W40	MK1658-W40-P-3LMT	Nckap5
chr1	126083150	+	MK1134	W75	MK1134-W75-P-3RMT	Gm35562
chr1	126083150	+	MK1134	W75	MK1134-W75-P-3RMT	Nckap5
chr1	126160650	+	MK1561	W40	MK1561-W40-P-2LMT	Nckap5
chr1	126212950	-	MK1558	W40	MK1558-W40-P-2LMT	Nckap5
chr1	126223550	-	MK511	W40	MK511-W40-P-5RMT	Nckap5
chr1	126248050	-	MK1187	W75	MK1187-W75-P-4RMT	Nckap5
chr1	126254550	-	MK1481	W75	MK1481-W75-P-4RMT	Nckap5
chr1	126339650	+	MK27	M75	MK27-M75-P-3RMT	Nckap5
chr1	126831050	-	MK854	M75	MK854-M75-P-2RMT	Nckap5
chr1	127218550	-	MK1017	W40	MK1017-W40-P-5RMT2	Mgat5
chr1	127252250	+	MK1452	W40	MK1452-W40-P-3LMT	Mgat5
chr1	127253850	+	MK1203	W40	MK1203-W40-P-3RMT	Mgat5
chr1	127253850	+	MK1124	W75	MK1124-W75-P-1LMT	Mgat5
chr1	127253850	+	MK1244	W75	MK1244-W75-P-1RMT	Mgat5
chr1	127254750	-	MK764	W40	MK764-W40-P-2RMT	Mgat5
chr1	127516950	+	648T	W40	648T-W40-P-4MT	Tmem163
chr1	127516950	+	648T	W40	648T-W40-P-5MT	Tmem163
chr1	127657650	+	MK983	W75	MK983-W75-P-5LMT	Tmem163
chr1	127661050	+	MK1519	W40	MK1519-W40-P-2LMT	Tmem163
chr1	127664550	+	MK764	W40	MK764-W40-P-2RMT	Tmem163
chr1	127665250	+	MK1062	W75	MK1062-W75-P-3LMT	Tmem163
chr1	127784250	-	901T	M40	901T-M40-P-4MT	Ccnt2
chr1	127784250	-	MK1422	W40	MK1422-W40-P-5LMT	Ccnt2
chr1	127786550	-	MK1200	W40	MK1200-W40-P-3RMT	Ccnt2
chr1	127786550	-	MK1466	W75	MK1466-W75-P-3RMT	Ccnt2
chr1	127930550	-	MK1413	W40	MK1413-W40-P-2LMT	Rab3gap1
chr1	127930550	-	MK1363	W75	MK1363-W75-P-3RMT	Rab3gap1
chr1	128152650	+	MK53	M40	MK53-M40-P-2LMT	R3hdm1
chr1	128152650	+	MK857	M75	MK857-M75-P-5RMT2	R3hdm1
chr1	128201050	+	MK933	M40	MK933-M40-P-3RMT	Mir128-1
chr1	128201050	+	MK933	M40	MK933-M40-P-3RMT	R3hdm1
chr1	128235550	-	MK753	W40	MK753-W40-P-3RMT	R3hdm1
chr1	128235550	-	MK732	W75	MK732-W75-P-2RMT	R3hdm1
chr1	128253150	+	MK571	W75	MK571-W75-P-5LMT	Ubxn4
chr1	128253150	+	MK729	W75	MK729-W75-P-3LMT	Ubxn4
chr1	128253450	+	648T	W40	648T-W40-P-5MT	Ubxn4
chr1	128254150	-	MK571	W75	MK571-W75-P-5LMT	Ubxn4
chr1	128275550	-	896T	M40	896T-M40-P-5RMT	Ubxn4
chr1	128380350	+	MK565	W75	MK565-W75-P-4LMT	Dars
chr1	128393950	-	MK1212	W40	MK1212-W40-P-4RMT	Dars
chr1	128412550	-	896T	M40	896T-M40-P-5RMT	Dars
chr1	129271850	-	MK1194	W40	MK1194-W40-P-3RMT	Thsd7b
chr1	129545650	+	MK1343	W40	MK1343-W40-P-3RMT	Thsd7b
chr1	129588950	-	MK1342	W40	MK1342-W40-P-5LMT	Thsd7b
chr1	129588950	-	MK1422	W40	MK1422-W40-P-4LMT	Thsd7b
chr1	129592450	+	MK1212	W40	MK1212-W40-P-4RMT	Thsd7b
chr1	129677050	-	MK1007	W40	MK1007-W40-P-3RMT	Thsd7b
chr1	129996250	+	MK1205	W40	MK1205-W40-P-3RMT	Thsd7b
chr1	130017450	-	MK1124	W75	MK1124-W75-P-1LMT	Thsd7b
chr1	130121950	+	MK1204	W40	MK1204-W40-P-4LMT	Thsd7b
chr1	130192650	-	MK504	W40	MK504-W40-P-3RMT	Gm29428
chr1	130192650	-	MK504	W40	MK504-W40-P-3RMT	Thsd7b
chr1	130192650	-	MK511	W40	MK511-W40-P-5RMT	Gm29428
chr1	130192650	-	MK511	W40	MK511-W40-P-5RMT	Thsd7b
chr1	130642650	-	MK1060	W75	MK1060-W75-P-2LMT	C4bp
chr1	130697450	-	MK571	W75	MK571-W75-P-5LMT	Pfkfb2
chr1	130703150	+	MK43	W75	MK43-W75-P-5RMT	Pfkfb2
chr1	130935150	-	MK1426	W40	MK1426-W40-P-5RMT	Il19
chr1	131157050	-	MK1028	W40	MK1028-W40-P-5RMT	Eif2d
chr1	131174150	+	MK1702	M75	MK1702-M75-P-3LMT	Eif2d
chr1	131174150	+	MK1482	W75	MK1482-W75-P-2LMT	Eif2d
chr1	131379550	-	MK1117	W75	MK1117-W75-P-3RMT	Srgap2
chr1	131388250	+	MK1413	W40	MK1413-W40-P-2LMT	Srgap2
chr1	131388250	+	MK1363	W75	MK1363-W75-P-3RMT	Srgap2
chr1	131402150	+	MK762	W40	MK762-W40-P-5LMT	Srgap2
chr1	131406050	+	MK764	W40	MK764-W40-P-2RMT	Srgap2
chr1	131500950	+	MK920	W40	MK920-W40-P-3RMT	Srgap2
chr1	131665250	-	MK504	W40	MK504-W40-P-3RMT	Ctse
chr1	131765150	-	MK753	W40	MK753-W40-P-3RMT	Slc26a9
chr1	131837450	+	MK511	W40	MK511-W40-P-5RMT	Slc41a1
chr1	132078850	-	MK1335	W40	MK1335-W40-P-1LMT	LOC105246707
chr1	132127250	-	MK1019	W40	MK1019-W40-P-3LMT	Cdk18
chr1	132127250	-	MK1101	W40	MK1101-W40-P-1RMT	Cdk18
chr1	132215450	+	MK1452	W40	MK1452-W40-P-3LMT	Lemd1
chr1	132215450	+	MK1560	W40	MK1560-W40-P-3RMT	Lemd1
chr1	132223450	+	MK1091	W40	MK1091-W40-P-3RMT	Lemd1
chr1	132225050	+	MK1007	W40	MK1007-W40-P-3RMT	Lemd1
chr1	132366050	-	MK1473	W75	MK1473-W75-P-3LMT	Tmcc2
chr1	132499950	-	MK1435	W40	MK1435-W40-P-2LMT	Rbbp5
chr1	132657050	-	MK1336	W40	MK1336-W40-P-5LMT	Nfasc
chr1	132657050	-	MK1419	W40	MK1419-W40-P-3RMT	Nfasc
chr1	132657050	-	MK1434	W40	MK1434-W40-P-4RMT	Nfasc
chr1	132657050	-	MK1437	W40	MK1437-W40-P-3RMT	Nfasc
chr1	132657050	+	MK1558	W40	MK1558-W40-P-3RMT	Nfasc
chr1	132657050	-	MK1580	W40	MK1580-W40-P-3LMT	Nfasc
chr1	132657050	-	MK1683	W40	MK1683-W40-P-3RMT	Nfasc
chr1	132657050	-	MK1060	W75	MK1060-W75-P-2LMT	Nfasc
chr1	132657050	-	MK1118	W75	MK1118-W75-P-4RMT	Nfasc
chr1	132657050	-	MK1466	W75	MK1466-W75-P-3RMT	Nfasc
chr1	132657050	-	MK1476	W75	MK1476-W75-P-3RMT	Nfasc
chr1	132657150	-	MK1343	W40	MK1343-W40-P-3RMT	Nfasc
chr1	132666050	-	MK1467	W75	MK1467-W75-P-4LMT	LOC108167727
chr1	132666050	-	MK1467	W75	MK1467-W75-P-4LMT	Nfasc
chr1	132731850	+	MK1101	W40	MK1101-W40-P-1RMT	Gm10538
chr1	132731850	+	MK1101	W40	MK1101-W40-P-1RMT	Nfasc
chr1	133030950	+	MK753	W40	MK753-W40-P-3RMT	Gm41953
chr1	133030950	+	MK753	W40	MK753-W40-P-3RMT	Mdm4
chr1	133030950	+	MK753	W40	MK753-W40-P-3RMT	n-TKctt26
chr1	133030950	+	MK732	W75	MK732-W75-P-2RMT	Gm41953
chr1	133030950	+	MK732	W75	MK732-W75-P-2RMT	Mdm4
chr1	133030950	+	MK732	W75	MK732-W75-P-2RMT	n-TKctt26
chr1	133101850	+	MK686	M40	MK686-M40-P-2RMT	Pik3c2b
chr1	133244050	-	MK1560	W40	MK1560-W40-P-3RMT	Plekha6
chr1	133371250	+	MK984	W75	MK984-W75-P-3LMT	Etnk2
chr1	133409550	+	MK929	W40	MK929-W40-P-3RMT	Sox13
chr1	133628350	+	MK1419	W40	MK1419-W40-P-3RMT	Zc3h11a
chr1	133711850	-	MK1134	W75	MK1134-W75-P-2LMT	Atp2b4
chr1	133717550	-	648T	W40	648T-W40-P-3MT	Atp2b4
chr1	133927950	-	MK1335	W40	MK1335-W40-P-1LMT	Prelp
chr1	134422450	-	MK162	W75	MK162-W75-P-MT	Adipor1
chr1	134504950	-	MK833	W75	MK833-W75-P-2LMT	Rabif
chr1	134547550	+	MK2186	M75	MK2186-M75-P-4LMT	Mgat4e
chr1	134583350	-	MK1187	W75	MK1187-W75-P-4RMT	Kdm5b
chr1	134585050	-	MK1091	W40	MK1091-W40-P-3RMT	Kdm5b
chr1	134620550	-	MK945	M40	MK945-M40-P-3LMT	Kdm5b
chr1	134623450	-	MK1206	W40	MK1206-W40-P-3LMT2	Kdm5b
chr1	134623450	+	MK1219	W40	MK1219-W40-P-4LMT	Kdm5b
chr1	134623450	-	MK1343	W40	MK1343-W40-P-3RMT	Kdm5b
chr1	134623450	+	MK1361	W75	MK1361-W75-P-3LMT2	Kdm5b
chr1	134663150	+	MK965	W75	MK965-W75-P-1RMT	Syt2
chr1	134785150	+	MK1206	W40	MK1206-W40-P-3LMT1	Gm32670
chr1	134785150	+	MK1206	W40	MK1206-W40-P-3LMT1	Ppp1r12b
chr1	134807550	+	MK754	W40	MK754-W40-P-5RMT	Ppp1r12b
chr1	134889150	-	MK1096	W40	MK1096-W40-P-4RMT	Ppp1r12b
chr1	134891050	-	MK1105	W40	MK1105-W40-P-3RMT	Ppp1r12b
chr1	134914350	-	MK1301	W40	MK1301-W40-P-4LMT	Ppp1r12b
chr1	134927950	-	MK1410	W40	MK1410-W40-P-3LMT	Ppp1r12b
chr1	134942150	-	MK1336	W40	MK1336-W40-P-5LMT	Ppp1r12b
chr1	134942150	-	MK1419	W40	MK1419-W40-P-3RMT	Ppp1r12b
chr1	134942150	-	MK1434	W40	MK1434-W40-P-4RMT	Ppp1r12b
chr1	134942150	-	MK1466	W75	MK1466-W75-P-3RMT	Ppp1r12b
chr1	134984550	-	MK1187	W75	MK1187-W75-P-3LMT2	Lgr6
chr1	135001950	-	MK1559	W40	MK1559-W40-P-3RMT	Lgr6
chr1	135002050	+	MK857	M75	MK857-M75-P-5RMT2	Lgr6
chr1	135002050	+	MK920	W40	MK920-W40-P-3RMT	Lgr6
chr1	135002050	+	MK64	W75	MK64-W75-P-5LMT	Lgr6
chr1	135025250	-	MK565	W75	MK565-W75-P-4LMT	Lgr6
chr1	135398450	-	MK1582	W40	MK1582-W40-P-5LMT	Ipo9
chr1	135444950	+	MK738	W75	MK738-W75-P-3LMT	Nav1
chr1	135541150	+	MK1519	W40	MK1519-W40-P-2LMT	Nav1
chr1	135559750	-	MK1219	W40	MK1219-W40-P-4LMT	Nav1
chr1	135726250	-	MK1007	W40	MK1007-W40-P-3RMT	Csrp1
chr1	135960950	+	MK1092	W40	MK1092-W40-P-3RMT	Igfn1
chr1	135979050	-	MK1205	W40	MK1205-W40-P-3RMT	Igfn1
chr1	136011850	-	MK80	W75	MK80-W75-P-5RMT	Igfn1
chr1	136011850	-	MK80	W75	MK80-W75-P-5RMT	Tmem9
chr1	136042950	-	MK1452	W40	MK1452-W40-P-3LMT	Igfn1
chr1	136062450	+	MK511	W40	MK511-W40-P-5RMT	Cacna1s
chr1	136078550	-	MK1015	W40	MK1015-W40-P-1LMT	Cacna1s
chr1	136212250	-	MK750	W40	MK750-W40-P-3LMT	Mroh3
chr1	136292150	+	MK1559	W40	MK1559-W40-P-3LMT	Camsap2
chr1	136320950	+	MK926	W40	MK926-W40-P-4RMT	Camsap2
chr1	136335250	+	MK508	W40	MK508-W40-P-3LMT	Camsap2
chr1	136335250	+	MK833	W75	MK833-W75-P-2LMT	Camsap2
chr1	136889350	+	MK1204	W40	MK1204-W40-P-4LMT	Nr5a2
chr1	136921450	-	MK928	W40	MK928-W40-P-3LMT	Nr5a2
chr1	138094850	-	MK1013	W40	MK1013-W40-P-1RMT	Ptprc
chr1	138143450	+	MK945	M40	MK945-M40-P-3LMT	Ptprc
chr1	138281950	-	MK1477	W75	MK1477-W75-P-4RMT	Atp6v1g3
chr1	138692750	+	MK1416	W40	MK1416-W40-P-3RMT	Gm8790
chr1	138859450	+	MK188	M40	MK188-M40-P-3LMT	2310009B15Rik
chr1	138996350	+	MK1025	W40	MK1025-W40-P-3RMT1	Dennd1b
chr1	139003450	+	MK753	W40	MK753-W40-P-3RMT	Dennd1b
chr1	139003450	+	MK1141	W75	MK1141-W75-P-5LMT	Dennd1b
chr1	139003450	+	MK571	W75	MK571-W75-P-5LMT	Dennd1b
chr1	139003450	+	MK67	W75	MK67-W75-P-3RMT	Dennd1b
chr1	139053050	-	MK1194	W40	MK1194-W40-P-3RMT	Dennd1b
chr1	139075950	-	MK1689	W40	MK1689-W40-P-3LMT	Dennd1b
chr1	139136450	-	MK1206	W40	MK1206-W40-P-3LMT1	Dennd1b
chr1	139136450	-	MK1206	W40	MK1206-W40-P-3LMT1	Gm16304
chr1	139136650	-	MK1582	W40	MK1582-W40-P-5LMT	Dennd1b
chr1	139136650	-	MK1582	W40	MK1582-W40-P-5LMT	Gm16304
chr1	139290350	+	MK1724	W40	MK1724-W40-P-4LMT	Crb1
chr1	139307650	-	MK1702	M75	MK1702-M75-P-3LMT	Crb1
chr1	139429850	-	MK1091	W40	MK1091-W40-P-3RMT	Gm41962
chr1	139429850	-	MK1091	W40	MK1091-W40-P-3RMT	Zbtb41
chr1	139453550	+	MK1102	W40	MK1102-W40-P-3LMT	Aspm
chr1	139473050	-	MK1449	W40	MK1449-W40-P-5RMT	Aspm
chr1	139473050	-	MK1502	W40	MK1502-W40-P-MT	Aspm
chr1	139805150	-	MK764	W40	MK764-W40-P-2RMT	Gm41963
chr1	140162050	+	MK1219	W40	MK1219-W40-P-4LMT	Cfh
chr1	140349150	-	MK511	W40	MK511-W40-P-5RMT	Kcnt2
chr1	140420050	+	MK945	M40	MK945-M40-P-3LMT	Kcnt2
chr1	140452150	+	MK1097	W40	MK1097-W40-P-5RMT	Kcnt2
chr1	140514050	-	MK1343	W40	MK1343-W40-P-3RMT	Kcnt2
chr1	140579550	+	MK1063	W75	MK1063-W75-P-4RMT	4930590L20Rik
chr1	140579550	+	MK1063	W75	MK1063-W75-P-4RMT	Kcnt2
chr1	143620550	-	MK2186	M75	MK2186-M75-P-4LMT	Cdc73
chr1	143633750	-	MK926	W40	MK926-W40-P-4RMT	Cdc73
chr1	143669150	+	MK1419	W40	MK1419-W40-P-3RMT	Cdc73
chr1	143805350	-	MK513	W40	MK513-W40-P-3RMT	Uchl5
chr1	143805350	-	MK1375	W75	MK1375-W75-P-2LMT	Uchl5
chr1	144151450	+	MK1477	W75	MK1477-W75-P-4RMT	Rgs13
chr1	144172050	-	MK984	W75	MK984-W75-P-3LMT	Rgs13
chr1	144173250	-	MK188	M40	MK188-M40-P-3LMT	Rgs13
chr1	146503450	+	MK565	W75	MK565-W75-P-3RMT	Brinp3
chr1	146508150	+	648T	W40	648T-W40-P-3MT	Brinp3
chr1	146613850	+	MK984	W75	MK984-W75-P-3LMT	Brinp3
chr1	146639050	-	MK731	W75	MK731-W75-P-2RMT	Brinp3
chr1	146886950	+	MK1564	W40	MK1564-W40-P-3LMT	Brinp3
chr1	146886950	+	MK1668	W40	MK1668-W40-P-3LMT	Brinp3
chr1	146886950	-	MK1118	W75	MK1118-W75-P-4RMT	Brinp3
chr1	146886950	+	MK1187	W75	MK1187-W75-P-4LMT2	Brinp3
chr1	146886950	+	MK1230	W75	MK1230-W75-P-2LMT	Brinp3
chr1	146886950	+	MK1248	W75	MK1248-W75-P-4LMT	Brinp3
chr1	150094850	-	MK1556	W40	MK1556-W40-P-5RMT	Ptgs2os
chr1	150094850	-	MK1187	W75	MK1187-W75-P-3LMT2	Ptgs2os
chr1	150320350	+	MK1194	W40	MK1194-W40-P-3RMT	Pdc
chr1	150408050	+	MK1559	W40	MK1559-W40-P-3LMT	Tpr
chr1	150425050	-	MK754	W40	MK754-W40-P-5RMT	Tpr
chr1	150450850	+	MK1203	W40	MK1203-W40-P-3RMT	Prg4
chr1	150587350	+	MK1007	W40	MK1007-W40-P-3RMT	Hmcn1
chr1	150698750	-	MK1092	W40	MK1092-W40-P-3RMT	Hmcn1
chr1	150825650	-	MK1413	W40	MK1413-W40-P-2LMT	Hmcn1
chr1	150917650	+	MK53	M40	MK53-M40-P-2LMT	Hmcn1
chr1	150917650	+	MK64	W75	MK64-W75-P-5LMT	Hmcn1
chr1	150917650	+	MK731	W75	MK731-W75-P-2RMT	Hmcn1
chr1	150920450	-	896T	M40	896T-M40-P-5RMT	Hmcn1
chr1	150925050	-	MK1212	W40	MK1212-W40-P-4RMT	Hmcn1
chr1	151120450	-	MK1017	W40	MK1017-W40-P-5RMT2	Gm36139
chr1	151343850	-	MK945	M40	MK945-M40-P-3LMT	Ivns1abp
chr1	151343850	-	MK945	M40	MK945-M40-P-3LMT	LOC108167733
chr1	151401750	+	MK1452	W40	MK1452-W40-P-3LMT	Swt1
chr1	151406850	-	MK1494	W40	MK1494-W40-P-5RMT	Swt1
chr1	151437950	-	MK1099	W40	MK1099-W40-P-3RMT	Trmt1l
chr1	151589750	-	MK1343	W40	MK1343-W40-P-3RMT	Fam129a
chr1	151609550	-	MK1028	W40	MK1028-W40-P-5RMT	Fam129a
chr1	151636350	-	MK1452	W40	MK1452-W40-P-3LMT	Fam129a
chr1	151989050	+	MK1472	W75	MK1472-W75-P-2LMT	1700025G04Rik
chr1	152061450	+	MK1410	W40	MK1410-W40-P-3LMT	1700025G04Rik
chr1	152067250	+	MK1099	W40	MK1099-W40-P-3RMT	1700025G04Rik
chr1	152067250	-	MK754	W40	MK754-W40-P-5RMT	1700025G04Rik
chr1	152078350	-	MK1019	W40	MK1019-W40-P-5LMT	1700025G04Rik
chr1	152078350	-	MK1220	W40	MK1220-W40-P-4LMT	1700025G04Rik
chr1	152388950	+	MK1338	W40	MK1338-W40-P-2LMT	Tsen15
chr1	152448150	-	MK1702	M75	MK1702-M75-P-3LMT	Colgalt2
chr1	152448150	-	MK1206	W40	MK1206-W40-P-3LMT1	Colgalt2
chr1	152518650	-	MK1559	W40	MK1559-W40-P-3RMT	Rgl1
chr1	152562550	-	MK565	W75	MK565-W75-P-4LMT	Rgl1
chr1	152816050	-	MK1120	W75	MK1120-W75-P-2RMT	Ncf2
chr1	153014150	+	MK857	M75	MK857-M75-P-5RMT2	Nmnat2
chr1	153014150	-	MK1099	W40	MK1099-W40-P-3RMT	Nmnat2
chr1	153041850	+	648T	W40	648T-W40-P-3MT	Nmnat2
chr1	153101850	-	896T	M40	896T-M40-P-5RMT	Nmnat2
chr1	153101850	-	924T	M75	924T-M75-P-5LMT	Nmnat2
chr1	153131350	-	896T	M40	896T-M40-P-5RMT	Lamc2
chr1	153257150	-	MK1205	W40	MK1205-W40-P-3RMT	Lamc1
chr1	153312150	-	MK1449	W40	MK1449-W40-P-5RMT	Lamc1
chr1	153462450	-	MK142	W75	MK142-W75-P-3RMT	Dhx9
chr1	153472650	-	MK1558	W40	MK1558-W40-P-2LMT	Dhx9
chr1	153472650	-	MK1709	W40	MK1709-W40-P-3RMT	Dhx9
chr1	153481650	-	MK738	W75	MK738-W75-P-3LMT	Dhx9
chr1	153504950	+	MK1452	W40	MK1452-W40-P-3LMT	Npl
chr1	153504950	+	MK1560	W40	MK1560-W40-P-3RMT	Npl
chr1	153840850	-	MK1449	W40	MK1449-W40-P-5RMT	Rgsl1
chr1	154465650	-	MK1024	W40	MK1024-W40-P-4LMT	Cacna1e
chr1	154695550	+	MK926	W40	MK926-W40-P-4RMT	Cacna1e
chr1	154699150	+	MK1025	W40	MK1025-W40-P-3RMT1	Cacna1e
chr1	155175550	+	MK1206	W40	MK1206-W40-P-3LMT1	Stx6
chr1	155217350	+	648T	W40	648T-W40-P-4MT	BC034090
chr1	155357550	+	MK1472	W75	MK1472-W75-P-3LMT	Xpr1
chr1	155383550	+	MK1197	W40	MK1197-W40-P-4RMT	Xpr1
chr1	155414750	+	MK1343	W40	MK1343-W40-P-3RMT	Xpr1
chr1	155436150	-	MK1709	W40	MK1709-W40-P-3RMT	Gm31713
chr1	155567350	-	MK1101	W40	MK1101-W40-P-1RMT	Acbd6
chr1	155612650	+	MK945	M40	MK945-M40-P-3LMT	Acbd6
chr1	155612650	+	MK1361	W75	MK1361-W75-P-3LMT1	Acbd6
chr1	155625050	-	MK1007	W40	MK1007-W40-P-3RMT	Acbd6
chr1	155720750	-	MK1452	W40	MK1452-W40-P-3LMT	Lhx4
chr1	155907450	+	MK1013	W40	MK1013-W40-P-1RMT	Cep350
chr1	155942250	-	MK1210	W40	MK1210-W40-P-3RMT	Cep350
chr1	155949350	+	MK565	W75	MK565-W75-P-4LMT	Cep350
chr1	155969750	-	MK511	W40	MK511-W40-P-5RMT	Cep350
chr1	156014950	+	MK1449	W40	MK1449-W40-P-5RMT	Tor1aip1
chr1	156014950	+	MK1449	W40	MK1449-W40-P-5RMT	Tor1aip1
chr1	156182350	-	MK1100	W40	MK1100-W40-P-1RMT	Fam163a
chr1	156250350	-	MK1011	W40	MK1011-W40-P-1RMT	Gm30472
chr1	156451950	+	MK1361	W75	MK1361-W75-P-3LMT1	Soat1
chr1	156584250	-	MK1212	W40	MK1212-W40-P-4RMT	Abl2
chr1	156637650	+	MK1094	W40	MK1094-W40-P-3LMT	Abl2
chr1	156704150	-	MK1062	W75	MK1062-W75-P-3LMT	Fam20b
chr1	156937250	-	MK1019	W40	MK1019-W40-P-1LMT2	4930439D14Rik
chr1	156937250	-	MK1019	W40	MK1019-W40-P-1LMT2	Ralgps2
chr1	156937250	-	MK1019	W40	MK1019-W40-P-3LMT	4930439D14Rik
chr1	156937250	-	MK1019	W40	MK1019-W40-P-3LMT	Ralgps2
chr1	157111650	-	MK1561	W40	MK1561-W40-P-2LMT	Tex35
chr1	157178950	-	MK1091	W40	MK1091-W40-P-3RMT	Rasal2
chr1	157178950	+	MK1141	W75	MK1141-W75-P-5LMT	Rasal2
chr1	157251450	+	MK1570	W40	MK1570-W40-P-3LMT	Rasal2
chr1	157398250	-	MK856	M75	MK856-M75-P-2RMT	Rasal2
chr1	157454550	-	MK1724	W40	MK1724-W40-P-4LMT	BC026585
chr1	157470950	-	MK1413	W40	MK1413-W40-P-2LMT	BC026585
chr1	157470950	-	MK1363	W75	MK1363-W75-P-3RMT	BC026585
chr1	157527350	-	MK1028	W40	MK1028-W40-P-5RMT	Sec16b
chr1	157527350	-	MK1205	W40	MK1205-W40-P-3RMT	Sec16b
chr1	157527350	-	MK1062	W75	MK1062-W75-P-3LMT	Sec16b
chr1	157527350	-	MK565	W75	MK565-W75-P-3RMT	Sec16b
chr1	157527350	-	MK565	W75	MK565-W75-P-4LMT	Sec16b
chr1	157533550	-	MK1202	W40	MK1202-W40-P-5LMT	Sec16b
chr1	157533550	-	MK1187	W75	MK1187-W75-P-5RMT	Sec16b
chr1	157567150	-	MK1460	W75	MK1460-W75-P-3LMT	Sec16b
chr1	158349850	+	MK926	W40	MK926-W40-P-4RMT	Brinp2
chr1	158418150	+	MK1102	W40	MK1102-W40-P-3LMT	Astn1
chr1	158478950	-	MK933	M40	MK933-M40-P-3LMT	Astn1
chr1	158478950	-	MK857	M75	MK857-M75-P-5RMT1	Astn1
chr1	158478950	-	MK1019	W40	MK1019-W40-P-1LMT1	Astn1
chr1	158479050	+	MK1570	W40	MK1570-W40-P-3LMT	Astn1
chr1	158523450	+	MK1343	W40	MK1343-W40-P-3RMT	Astn1
chr1	158529050	+	MK1503	W40	MK1503-W40-P-5RMT	Astn1
chr1	158767950	-	MK731	W75	MK731-W75-P-2RMT	Pappa2
chr1	158876650	-	MK1097	W40	MK1097-W40-P-5RMT	Pappa2
chr1	158954150	+	MK601	W75	MK601-W75-P-4RMT	Pappa2
chr1	159237750	+	MK1570	W40	MK1570-W40-P-3LMT	Rfwd2
chr1	159247050	+	MK984	W75	MK984-W75-P-3LMT	Rfwd2
chr1	159274750	+	896T	M40	896T-M40-P-5RMT	Rfwd2
chr1	159280850	-	MK856	M75	MK856-M75-P-4LMT	Rfwd2
chr1	159325350	-	MK762	W40	MK762-W40-P-5LMT	Rfwd2
chr1	159331850	-	MK1019	W40	MK1019-W40-P-5LMT	Rfwd2
chr1	159331850	-	MK1217	W40	MK1217-W40-P-2RMT	Rfwd2
chr1	159632350	-	MK933	M40	MK933-M40-P-3LMT	Tnr
chr1	159632350	-	MK857	M75	MK857-M75-P-3RMT1	Tnr
chr1	159632350	-	MK857	M75	MK857-M75-P-3RMT2	Tnr
chr1	159632350	-	MK736	W75	MK736-W75-P-2RMT	Tnr
chr1	159665650	+	MK142	W75	MK142-W75-P-3RMT	Tnr
chr1	159818150	+	MK1124	W75	MK1124-W75-P-1LMT	Tnr
chr1	160258650	-	896T	M40	896T-M40-P-4LMT	Rabgap1l
chr1	160301150	+	MK1402	W40	MK1402-W40-P-4RMT	Rabgap1l
chr1	160322050	-	MK1105	W40	MK1105-W40-P-3RMT	Rabgap1l
chr1	160346650	-	MK1096	W40	MK1096-W40-P-4RMT	Rabgap1l
chr1	160373050	+	MK1102	W40	MK1102-W40-P-3LMT	Rabgap1l
chr1	160463550	-	MK2186	M75	MK2186-M75-P-4LMT	Rabgap1l
chr1	160469850	+	MK38	W40	MK38-W40-P-3LMT	Rabgap1l
chr1	160508550	+	MK38	W40	MK38-W40-P-3LMT	Rabgap1l
chr1	160508550	+	MK157	W75	MK157-W75-P-2RMT	Rabgap1l
chr1	160508550	+	MK731	W75	MK731-W75-P-2RMT	Rabgap1l
chr1	160525950	+	MK1106	W40	MK1106-W40-P-3LMT	Rabgap1l
chr1	160563750	-	MK1702	M75	MK1702-M75-P-3LMT	Rabgap1l
chr1	160616850	-	MK1141	W75	MK1141-W75-P-5LMT	Rabgap1l
chr1	160684850	+	MK1017	W40	MK1017-W40-P-5RMT2	Rabgap1l
chr1	160692750	-	MK565	W75	MK565-W75-P-4LMT	Rabgap1l
chr1	160731750	+	MK1206	W40	MK1206-W40-P-3LMT1	Rabgap1l
chr1	160753750	-	MK807	M75	MK807-M75-P-5LMT	Rabgap1l
chr1	160904150	+	MK732	W75	MK732-W75-P-2RMT	Rc3h1
chr1	160923650	+	MK1101	W40	MK1101-W40-P-1RMT	Rc3h1
chr1	160923650	+	MK1140	W75	MK1140-W75-P-2LMT	Rc3h1
chr1	160930350	-	MK1481	W75	MK1481-W75-P-4RMT	Rc3h1
chr1	160936450	-	MK1448	W40	MK1448-W40-P-3RMT	Rc3h1
chr1	161056050	-	MK1204	W40	MK1204-W40-P-4LMT	Dars2
chr1	161097550	+	MK2186	M75	MK2186-M75-P-4LMT	Klhl20
chr1	161128350	-	MK1105	W40	MK1105-W40-P-3RMT	Klhl20
chr1	161134050	-	MK1099	W40	MK1099-W40-P-3RMT	Klhl20
chr1	161155550	+	MK1492	W40	MK1492-W40-P-4LMT	Ankrd45
chr1	161247550	-	MK771	W40	MK771-W40-P-4LMT	Prdx6
chr1	161825150	+	MK1343	W40	MK1343-W40-P-3RMT	Suco
chr1	161826450	-	MK1094	W40	MK1094-W40-P-3RMT	Suco
chr1	161828450	-	MK1514	M75	MK1514-M75-P-4RMT	Suco
chr1	161841350	+	MK738	W75	MK738-W75-P-3LMT	Suco
chr1	161855550	+	MK1343	W40	MK1343-W40-P-3RMT	Suco
chr1	161874850	+	MK945	M40	MK945-M40-P-3LMT	Suco
chr1	162034250	+	MK2186	M75	MK2186-M75-P-4LMT	Dnm3
chr1	162034250	+	MK1426	W40	MK1426-W40-P-5RMT	Dnm3
chr1	162099950	+	MK1102	W40	MK1102-W40-P-3LMT	Dnm3
chr1	162177450	+	MK1094	W40	MK1094-W40-P-3RMT	Dnm3
chr1	162198150	-	MK1105	W40	MK1105-W40-P-3RMT	Dnm3
chr1	162272450	+	MK1248	W75	MK1248-W75-P-3LMT	Dnm3
chr1	162352850	+	MK1576	W40	MK1576-W40-P-5LMT	Dnm3
chr1	162353750	+	MK1094	W40	MK1094-W40-P-3RMT	Dnm3
chr1	162376150	-	MK738	W75	MK738-W75-P-3LMT	Dnm3
chr1	162452450	+	MK1343	W40	MK1343-W40-P-3RMT	Dnm3
chr1	162480650	-	MK1194	W40	MK1194-W40-P-3RMT	Dnm3
chr1	162480650	-	MK1194	W40	MK1194-W40-P-3RMT	Gm31985
chr1	162571650	+	MK1094	W40	MK1094-W40-P-3LMT	Vamp4
chr1	162573650	-	MK933	M40	MK933-M40-P-3LMT	Vamp4
chr1	162586850	-	MK1416	W40	MK1416-W40-P-3RMT	Vamp4
chr1	162678350	+	MK1210	W40	MK1210-W40-P-3RMT	Prrc2c
chr1	162706650	+	MK1017	W40	MK1017-W40-P-5RMT2	Prrc2c
chr1	162891750	+	MK1019	W40	MK1019-W40-P-5LMT	Fmo2
chr1	162893850	-	MK1702	M75	MK1702-M75-P-3LMT	Fmo2
chr1	163074350	+	MK1058	W75	MK1058-W75-P-5LMT	Mroh9
chr1	163074750	-	MK1204	W40	MK1204-W40-P-4LMT	Mroh9
chr1	163074750	-	MK1187	W75	MK1187-W75-P-4RMT	Mroh9
chr1	163074750	-	MK1361	W75	MK1361-W75-P-3LMT1	Mroh9
chr1	163727850	-	MK1124	W75	MK1124-W75-P-1LMT	Gm2343
chr1	163727850	-	MK1124	W75	MK1124-W75-P-1LMT	Mettl11b
chr1	163862550	+	MK856	M75	MK856-M75-P-2RMT	Kifap3
chr1	163954750	-	MK1205	W40	MK1205-W40-P-3RMT	BC055324
chr1	163954750	-	MK1205	W40	MK1205-W40-P-3RMT	Scyl3
chr1	163964050	-	MK1338	W40	MK1338-W40-P-2LMT	BC055324
chr1	163971950	+	MK1343	W40	MK1343-W40-P-3RMT	BC055324
chr1	163974950	+	MK1492	W40	MK1492-W40-P-4LMT	BC055324
chr1	164133050	+	MK1187	W75	MK1187-W75-P-4RMT	Selp
chr1	164254250	+	MK1472	W75	MK1472-W75-P-3RMT	Slc19a2
chr1	164258650	-	MK1017	W40	MK1017-W40-P-5RMT2	Slc19a2
chr1	164259250	+	MK933	M40	MK933-M40-P-3LMT	Slc19a2
chr1	164259250	+	MK736	W75	MK736-W75-P-3LMT	Slc19a2
chr1	164305550	+	MK1102	W40	MK1102-W40-P-3LMT	Blzf1
chr1	164305550	+	MK1102	W40	MK1102-W40-P-3LMT	Nme7
chr1	164356850	-	MK1102	W40	MK1102-W40-P-3LMT	Nme7
chr1	164374550	-	MK1658	W40	MK1658-W40-P-3LMT	Nme7
chr1	164397550	+	MK936	M40	MK936-M40-P-3LMT	Nme7
chr1	164397550	+	MK736	W75	MK736-W75-P-2RMT	Nme7
chr1	164397550	+	MK817	W75	MK817-W75-P-4RMT	Nme7
chr1	164877650	+	MK984	W75	MK984-W75-P-3LMT	Gm32652
chr1	165150950	+	MK1204	W40	MK1204-W40-P-4LMT	Tbx19
chr1	165230550	-	MK807	M75	MK807-M75-P-3LMT	Tiprl
chr1	165380150	+	MK565	W75	MK565-W75-P-4LMT	Dcaf6
chr1	165411350	-	MK754	W40	MK754-W40-P-5RMT	Dcaf6
chr1	165426750	-	MK1514	M75	MK1514-M75-P-4RMT	Dcaf6
chr1	165497650	-	MK1194	W40	MK1194-W40-P-3RMT	Adcy10
chr1	165593050	+	MK764	W40	MK764-W40-P-2RMT	Mpzl1
chr1	165690850	+	MK1106	W40	MK1106-W40-P-3LMT	Rcsd1
chr1	165704250	-	MK1013	W40	MK1013-W40-P-1RMT	Rcsd1
chr1	165926150	+	MK1141	W75	MK1141-W75-P-5LMT	Pou2f1
chr1	165947550	+	MK1342	W40	MK1342-W40-P-5LMT	Pou2f1
chr1	166504150	+	MK53	M40	MK53-M40-P-2LMT	Gm4846
chr1	166504150	+	MK1231	W75	MK1231-W75-P-5RMT	Gm4846
chr1	167000750	-	MK1421	W40	MK1421-W40-P-4LMT	Fam78b
chr1	167000750	-	MK1421	W40	MK1421-W40-P-4LMT	Gm16701
chr1	167000750	-	MK1450	W40	MK1450-W40-P-MT	Fam78b
chr1	167000750	-	MK1450	W40	MK1450-W40-P-MT	Gm16701
chr1	167015350	-	MK856	M75	MK856-M75-P-2RMT	Fam78b
chr1	167100750	-	MK1092	W40	MK1092-W40-P-3RMT	Gm33610
chr1	167105350	-	MK67	W75	MK67-W75-P-3RMT	Gm33610
chr1	167250450	-	MK807	M75	MK807-M75-P-5LMT	Uck2
chr1	167313550	-	MK1105	W40	MK1105-W40-P-3RMT	Tmco1
chr1	167357250	+	MK1205	W40	MK1205-W40-P-3RMT	Aldh9a1
chr1	167708350	-	MK1017	W40	MK1017-W40-P-5RMT1	Lmx1a
chr1	167795750	+	MK571	W75	MK571-W75-P-5LMT	Lmx1a
chr1	168132150	-	MK1013	W40	MK1013-W40-P-1RMT	Pbx1
chr1	168159550	-	MK1201	W40	MK1201-W40-P-3LMT	Pbx1
chr1	168182850	-	MK1019	W40	MK1019-W40-P-3LMT	Pbx1
chr1	168323950	+	MK1020	W40	MK1020-W40-P-5LMT	Pbx1
chr1	168338750	+	MK565	W75	MK565-W75-P-4LMT	Pbx1
chr1	168356250	+	MK1492	W40	MK1492-W40-P-4LMT	Pbx1
chr1	169526550	-	MK920	W40	MK920-W40-P-3RMT	Nuf2
chr1	169541850	+	648T	W40	648T-W40-P-3MT	Gm34624
chr1	170103450	-	MK513	W40	MK513-W40-P-3RMT	Ddr2
chr1	170105850	-	MK1123	W75	MK1123-W75-P-3LMT	Ddr2
chr1	170167050	+	MK1013	W40	MK1013-W40-P-1RMT	Uap1
chr1	170406450	-	MK1106	W40	MK1106-W40-P-3LMT	Nos1ap
chr1	170462250	+	MK188	M40	MK188-M40-P-3LMT	Nos1ap
chr1	170578450	+	Mk1375	W75	Mk1375-W75-P-2LMT	Nos1ap
chr1	170628650	-	MK1105	W40	MK1105-W40-P-3RMT	Gm7299
chr1	170772750	+	MK1683	W40	MK1683-W40-P-3RMT	Atf6
chr1	170796850	-	MK1194	W40	MK1194-W40-P-3RMT	Atf6
chr1	170823950	+	MK1141	W75	MK1141-W75-P-5LMT	Atf6
chr1	171123850	+	MK965	W75	MK965-W75-P-1RMT	Cfap126
chr1	171284150	+	MK1435	W40	MK1435-W40-P-2LMT	Ppox
chr1	171284150	+	MK1435	W40	MK1435-W40-P-2LMT	Usp21
chr1	171284150	+	MK1581	W40	MK1581-W40-P-3LMT	Ppox
chr1	171284150	+	MK1581	W40	MK1581-W40-P-3LMT	Usp21
chr1	171526850	+	MK1492	W40	MK1492-W40-P-4LMT	Itln1
chr1	171869150	+	MK933	M40	MK933-M40-P-2LMT	Cd84
chr1	171883150	-	MK1449	W40	MK1449-W40-P-5RMT	Cd84
chr1	171921150	+	MK854	M75	MK854-M75-P-4RMT	Gm37065
chr1	171921150	+	MK854	M75	MK854-M75-P-4RMT	Slamf6
chr1	172079150	-	MK1338	W40	MK1338-W40-P-2LMT	Ncstn
chr1	172107150	+	MK1343	W40	MK1343-W40-P-3RMT	Copa
chr1	172200150	-	MK1094	W40	MK1094-W40-P-3LMT	Pea15a
chr1	172200150	-	MK1094	W40	MK1094-W40-P-3RMT	Pea15a
chr1	172224750	-	MK2186	M75	MK2186-M75-P-4LMT	Atp1a4
chr1	172224750	-	MK2186	M75	MK2186-M75-P-4LMT	Gm4816
chr1	172487850	-	MK1410	W40	MK1410-W40-P-3LMT	Igsf9
chr1	172559250	-	MK1106	W40	MK1106-W40-P-3LMT	Vsig8
chr1	173371250	+	MK1017	W40	MK1017-W40-P-5RMT2	Aim2
chr1	173688250	-	MK1017	W40	MK1017-W40-P-5RMT2	Pydc3
chr1	173978050	-	MK1013	W40	MK1013-W40-P-1RMT	Ifi202b
chr1	174227450	+	MK157	W75	MK157-W75-P-2RMT	Spta1
chr1	174580850	-	MK1338	W40	MK1338-W40-P-2LMT	Fmn2
chr1	174611950	-	MK53	M40	MK53-M40-P-2LMT	Fmn2
chr1	174677050	+	MK1124	W75	MK1124-W75-P-1LMT	Fmn2
chr1	175147250	-	MK38	W40	MK38-W40-P-3LMT	Rgs7
chr1	175189450	+	MK945	M40	MK945-M40-P-3LMT	Rgs7
chr1	175256050	+	MK1102	W40	MK1102-W40-P-3LMT	Rgs7
chr1	175308150	+	MK686	M40	MK686-M40-P-2RMT	Rgs7
chr1	175366350	-	MK511	W40	MK511-W40-P-5RMT	Rgs7
chr1	175449750	-	MK1452	W40	MK1452-W40-P-3LMT	Rgs7
chr1	175449750	-	MK1556	W40	MK1556-W40-P-4RMT	Rgs7
chr1	175449750	+	MK1134	W75	MK1134-W75-P-2LMT	Rgs7
chr1	175777950	+	MK1205	W40	MK1205-W40-P-3RMT	Wdr64
chr1	175793450	+	MK1559	W40	MK1559-W40-P-3LMT	Wdr64
chr1	176002350	-	MK2186	M75	MK2186-M75-P-4LMT	Pld5
chr1	176002350	-	MK1301	W40	MK1301-W40-P-4LMT	Pld5
chr1	176239050	-	MK984	W75	MK984-W75-P-3LMT	Pld5
chr1	176827250	+	MK1197	W40	MK1197-W40-P-4RMT	Sdccag8
chr1	176977250	-	MK511	W40	MK511-W40-P-5RMT	Sdccag8
chr1	177065150	-	MK1140	W75	MK1140-W75-P-2LMT	Akt3
chr1	177117250	+	MK1452	W40	MK1452-W40-P-3LMT	Akt3
chr1	177148650	-	MK1502	W40	MK1502-W40-P-MT	Akt3
chr1	177148650	-	MK1465	W75	MK1465-W75-P-4LMT	Akt3
chr1	177254950	+	MK857	M75	MK857-M75-P-3RMT2	Akt3
chr1	177254950	+	MK857	M75	MK857-M75-P-3RMT2	Gm36904
chr1	177254950	+	MK750	W40	MK750-W40-P-3LMT	Akt3
chr1	177254950	+	MK750	W40	MK750-W40-P-3LMT	Gm36904
chr1	177254950	+	MK920	W40	MK920-W40-P-3RMT	Akt3
chr1	177254950	+	MK920	W40	MK920-W40-P-3RMT	Gm36904
chr1	177254950	+	MK736	W75	MK736-W75-P-3LMT	Akt3
chr1	177254950	+	MK736	W75	MK736-W75-P-3LMT	Gm36904
chr1	178439850	-	MK134	M40	MK134-M40-P-3LMT	Efcab2
chr1	178542850	-	MK1342	W40	MK1342-W40-P-5LMT	Kif26b
chr1	178723850	-	MK1203	W40	MK1203-W40-P-3RMT	Kif26b
chr1	178764150	+	MK1343	W40	MK1343-W40-P-3RMT	Kif26b
chr1	178801950	+	MK933	M40	MK933-M40-P-3RMT	Kif26b
chr1	178821250	-	MK1418	W40	MK1418-W40-P-2LMT	Kif26b
chr1	178863550	+	MK687	M40	MK687-M40-P-4LMT	Kif26b
chr1	178863550	+	MK1558	W40	MK1558-W40-P-2LMT	Kif26b
chr1	178877150	+	MK37	W40	MK37-W40-P-2RMT	Kif26b
chr1	178877750	-	MK1097	W40	MK1097-W40-P-5RMT	Kif26b
chr1	178905850	-	MK1205	W40	MK1205-W40-P-3RMT	Kif26b
chr1	178923950	-	MK754	W40	MK754-W40-P-5RMT	Kif26b
chr1	178963150	-	MK1210	W40	MK1210-W40-P-3RMT	Smyd3
chr1	178963150	-	MK1062	W75	MK1062-W75-P-3LMT	Smyd3
chr1	178986650	+	MK1019	W40	MK1019-W40-P-3LMT	Smyd3
chr1	178986650	+	MK1019	W40	MK1019-W40-P-5LMT	Smyd3
chr1	178986650	+	MK1101	W40	MK1101-W40-P-1RMT	Smyd3
chr1	178986650	+	MK1220	W40	MK1220-W40-P-4LMT	Smyd3
chr1	178986650	+	MK1140	W75	MK1140-W75-P-2LMT	Smyd3
chr1	179208950	+	MK933	M40	MK933-M40-P-2LMT	Smyd3
chr1	179311950	+	MK67	W75	MK67-W75-P-3RMT	LOC108167846
chr1	179311950	+	MK67	W75	MK67-W75-P-3RMT	Smyd3
chr1	179481350	-	MK1102	W40	MK1102-W40-P-3LMT	Smyd3
chr1	179481350	-	MK1187	W75	MK1187-W75-P-4RMT	Smyd3
chr1	179497050	+	MK613	W75	MK613-W75-P-3LMT	Smyd3
chr1	179506050	+	MK1194	W40	MK1194-W40-P-3RMT	Smyd3
chr1	179513650	+	MK511	W40	MK511-W40-P-5RMT	Smyd3
chr1	179678150	-	MK1344	W40	MK1344-W40-P-3RMT	Sccpdh
chr1	179762450	+	MK1559	W40	MK1559-W40-P-3LMT	Ahctf1
chr1	179778450	+	MK134	M40	MK134-M40-P-3LMT	Ahctf1
chr1	179795450	-	MK1343	W40	MK1343-W40-P-3RMT	Ahctf1
chr1	179969850	+	MK1205	W40	MK1205-W40-P-3RMT	Cdc42bpa
chr1	179978550	-	MK764	W40	MK764-W40-P-2RMT	Cdc42bpa
chr1	180084650	+	MK1335	W40	MK1335-W40-P-1LMT	Cdc42bpa
chr1	180084950	+	MK1343	W40	MK1343-W40-P-3RMT	Cdc42bpa
chr1	180093650	+	MK856	M75	MK856-M75-P-3LMT	Cdc42bpa
chr1	180104550	-	MK1212	W40	MK1212-W40-P-4RMT	Cdc42bpa
chr1	180104550	-	MK1433	W40	MK1433-W40-P-5RMT	Cdc42bpa
chr1	180130150	+	MK1102	W40	MK1102-W40-P-3LMT	Cdc42bpa
chr1	180130150	+	MK1204	W40	MK1204-W40-P-4LMT	Cdc42bpa
chr1	180130150	+	MK1187	W75	MK1187-W75-P-4RMT	Cdc42bpa
chr1	180130150	+	MK1189	W75	MK1189-W75-P-2LMT	Cdc42bpa
chr1	180130150	+	MK1361	W75	MK1361-W75-P-3LMT1	Cdc42bpa
chr1	180133850	+	MK1202	W40	MK1202-W40-P-5LMT	Cdc42bpa
chr1	180389850	+	MK571	W75	MK571-W75-P-5LMT	Itpkb
chr1	180394550	-	MK857	M75	MK857-M75-P-3RMT1	Itpkb
chr1	180397150	+	MK1105	W40	MK1105-W40-P-3RMT	Itpkb
chr1	180675850	-	MK857	M75	MK857-M75-P-3RMT1	Lin9
chr1	180856450	+	MK738	W75	MK738-W75-P-3LMT	LOC102238517
chr1	180856450	+	MK738	W75	MK738-W75-P-3LMT	Sde2
chr1	180941550	+	MK80	W75	MK80-W75-P-4RMT	Tmem63a
chr1	180947950	+	MK1559	W40	MK1559-W40-P-3LMT	Tmem63a
chr1	181063750	-	MK1021	W40	MK1021-W40-P-MT	Gm37406
chr1	181063750	-	MK1021	W40	MK1021-W40-P-MT	Gm39716
chr1	181142150	-	MK928	W40	MK928-W40-P-3LMT	Nvl
chr1	181142150	-	MK1459	W75	MK1459-W75-P-2RMT	Nvl
chr1	181168650	-	MK1492	W40	MK1492-W40-P-4LMT	Cnih4
chr1	181350350	-	MK1501	W40	MK1501-W40-P-3RMT	Cnih3
chr1	181456650	-	MK1203	W40	MK1203-W40-P-3RMT	Cnih3
chr1	181826050	+	MK1564	W40	MK1564-W40-P-3LMT	Lbr
chr1	181826050	+	MK1715	W40	MK1715-W40-P-3LMT	Lbr
chr1	181826050	+	MK1230	W75	MK1230-W75-P-2LMT	Lbr
chr1	181826050	+	MK1466	W75	MK1466-W75-P-3RMT	Lbr
chr1	181974950	-	MK1559	W40	MK1559-W40-P-3LMT	Enah
chr1	182420350	+	MK1094	W40	MK1094-W40-P-3LMT	Trp53bp2
chr1	182481950	-	MK984	W75	MK984-W75-P-3LMT	Capn2
chr1	182577250	-	MK1558	W40	MK1558-W40-P-2LMT	Capn8
chr1	182631350	-	MK1343	W40	MK1343-W40-P-3RMT	Capn8
chr1	182820550	-	MK1449	W40	MK1449-W40-P-5RMT	Susd4
chr1	182820550	-	MK738	W75	MK738-W75-P-3LMT	Susd4
chr1	182844150	-	MK1422	W40	MK1422-W40-P-3RMT	Susd4
chr1	182844150	-	MK1658	W40	MK1658-W40-P-3LMT	Susd4
chr1	182844150	-	MK1187	W75	MK1187-W75-P-5RMT	Susd4
chr1	183120150	+	MK2186	M75	MK2186-M75-P-4LMT	Disp1
chr1	183124150	-	MK1099	W40	MK1099-W40-P-3RMT	Disp1
chr1	183299550	+	MK1016	W40	MK1016-W40-P-5RMT	Aida
chr1	183299550	+	MK1016	W40	MK1016-W40-P-5RMT	Brox
chr1	183321750	-	MK1100	W40	MK1100-W40-P-1RMT	Aida
chr1	183417650	-	MK1477	W75	MK1477-W75-P-4RMT	Hhipl2
chr1	184021650	+	MK1582	W40	MK1582-W40-P-5LMT	Gm39725
chr1	184984350	-	MK1202	W40	MK1202-W40-P-5LMT	Mark1
chr1	184984350	-	MK1434	W40	MK1434-W40-P-4RMT	Mark1
chr1	184984350	-	MK1435	W40	MK1435-W40-P-2LMT	Mark1
chr1	184984350	-	MK1437	W40	MK1437-W40-P-3RMT	Mark1
chr1	184984350	-	MK1503	W40	MK1503-W40-P-5RMT	Mark1
chr1	184984350	-	MK1564	W40	MK1564-W40-P-3LMT	Mark1
chr1	184984350	-	MK1650	W40	MK1650-W40-P-3RMT	Mark1
chr1	184984350	-	MK1664	W40	MK1664-W40-P-4LMT	Mark1
chr1	184984350	-	MK1668	W40	MK1668-W40-P-3LMT	Mark1
chr1	184984350	-	MK1689	W40	MK1689-W40-P-3LMT	Mark1
chr1	184984350	-	MK1715	W40	MK1715-W40-P-3LMT	Mark1
chr1	184984350	-	MK1230	W75	MK1230-W75-P-2LMT	Mark1
chr1	184984350	-	MK1248	W75	MK1248-W75-P-3LMT	Mark1
chr1	184984350	-	MK1248	W75	MK1248-W75-P-4LMT	Mark1
chr1	185273050	-	MK1561	W40	MK1561-W40-P-2LMT	Rab3gap2
chr1	185308150	+	MK771	W40	MK771-W40-P-4LMT	Iars2
chr1	185333650	-	MK754	W40	MK754-W40-P-5RMT	Bpnt1
chr1	185433750	+	MK762	W40	MK762-W40-P-5LMT	9630028B13Rik
chr1	185502750	+	MK1422	W40	MK1422-W40-P-3RMT	Gm34969
chr1	185502750	-	MK1466	W75	MK1466-W75-P-3RMT	Gm34969
chr1	186604150	-	MK1481	W75	MK1481-W75-P-4RMT	Gm35546
chr1	186644750	+	MK928	W40	MK928-W40-P-3LMT	Tgfb2
chr1	187052950	-	MK67	W75	MK67-W75-P-3RMT	Spata17
chr1	187135050	+	MK1058	W75	MK1058-W75-P-5LMT	Spata17
chr1	187135050	+	MK984	W75	MK984-W75-P-3LMT	Spata17
chr1	187148850	-	MK1561	W40	MK1561-W40-P-2LMT	Spata17
chr1	187148850	-	MK1472	W75	MK1472-W75-P-3RMT	Spata17
chr1	187180950	+	MK817	W75	MK817-W75-P-4RMT	Spata17
chr1	187204550	-	MK1136	W75	MK1136-W75-P-5RMT	Spata17
chr1	187356850	-	MK1062	W75	MK1062-W75-P-3LMT	Gpatch2
chr1	187356850	-	MK565	W75	MK565-W75-P-3RMT	Gpatch2
chr1	187869450	-	MK1096	W40	MK1096-W40-P-4RMT	Esrrg
chr1	187991650	-	MK1194	W40	MK1194-W40-P-3RMT	Esrrg
chr1	187993850	+	MK1102	W40	MK1102-W40-P-3LMT	Esrrg
chr1	188040050	-	MK856	M75	MK856-M75-P-4LMT	Esrrg
chr1	188078650	+	648T	W40	648T-W40-P-4MT	Esrrg
chr1	188163050	+	MK1205	W40	MK1205-W40-P-3RMT	Esrrg
chr1	188197450	+	MK1099	W40	MK1099-W40-P-3RMT	Esrrg
chr1	188399250	-	MK929	W40	MK929-W40-P-3RMT	Ush2a
chr1	188490150	+	MK854	M75	MK854-M75-P-4RMT	Ush2a
chr1	188763450	+	MK1092	W40	MK1092-W40-P-3RMT	Ush2a
chr1	188856350	+	MK53	M40	MK53-M40-P-2LMT	Ush2a
chr1	188856350	+	MK157	W75	MK157-W75-P-2RMT	Ush2a
chr1	188935350	+	MK565	W75	MK565-W75-P-4LMT	Ush2a
chr1	188973150	+	MK1119	W75	MK1119-W75-P-4LMT	Kctd3
chr1	189009750	+	MK1060	W75	MK1060-W75-P-2LMT	Kctd3
chr1	189224750	+	Mk1375	W75	Mk1375-W75-P-2LMT	Kcnk2
chr1	189342250	+	MK857	M75	MK857-M75-P-4RMT	Kcnk2
chr1	189808750	+	MK738	W75	MK738-W75-P-3LMT	Ptpn14
chr1	189859950	+	MK1011	W40	MK1011-W40-P-1RMT	Ptpn14
chr1	189919950	-	MK1141	W75	MK1141-W75-P-5LMT	Smyd2
chr1	190144150	-	MK1019	W40	MK1019-W40-P-1LMT2	Prox1
chr1	190144150	-	MK1019	W40	MK1019-W40-P-3LMT	Prox1
chr1	190144150	-	MK1019	W40	MK1019-W40-P-5LMT	Prox1
chr1	190991350	+	MK764	W40	MK764-W40-P-2RMT	Gm31373
chr1	190991350	+	MK928	W40	MK928-W40-P-3LMT	Gm31373
chr1	191024750	+	MK1021	W40	MK1021-W40-P-MT	A230020J21Rik
chr1	191024750	+	MK1021	W40	MK1021-W40-P-MT	Mfsd7b
chr1	191365950	-	MK1098	W40	MK1098-W40-P-MT	Ppp2r5a
chr1	191560650	-	MK1204	W40	MK1204-W40-P-4LMT	Dtl
chr1	191616950	+	MK1117	W75	MK1117-W75-P-3RMT	Ints7
chr1	191737450	-	MK857	M75	MK857-M75-P-5RMT2	Lpgat1
chr1	191737450	-	MK920	W40	MK920-W40-P-3RMT	Lpgat1
chr1	191987950	-	MK1499	W40	MK1499-W40-P-4RMT	Gm26670
chr1	191987950	-	MK1499	W40	MK1499-W40-P-4RMT	Rd3
chr1	192061350	+	MK565	W75	MK565-W75-P-4LMT	Traf5
chr1	192064350	+	648T	W40	648T-W40-P-3MT	Traf5
chr1	192106250	-	MK565	W75	MK565-W75-P-3RMT	Rcor3
chr1	192305550	+	MK807	M75	MK807-M75-P-4RMT	Kcnh1
chr1	192318250	-	MK611	W75	MK611-W75-P-3RMT	Kcnh1
chr1	192523150	-	MK1477	W75	MK1477-W75-P-4RMT	Hhat
chr1	192523150	+	MK729	W75	MK729-W75-P-3LMT	Hhat
chr1	192708650	-	MK1650	W40	MK1650-W40-P-3RMT	Hhat
chr1	192849050	-	MK2186	M75	MK2186-M75-P-4LMT	Sertad4
chr1	192886650	+	MK753	W40	MK753-W40-P-3RMT	LOC108167768
chr1	192886650	+	MK753	W40	MK753-W40-P-3RMT	Syt14
chr1	192886650	-	MK613	W75	MK613-W75-P-3LMT	LOC108167768
chr1	192886650	-	MK613	W75	MK613-W75-P-3LMT	Syt14
chr1	192886650	+	MK67	W75	MK67-W75-P-3RMT	LOC108167768
chr1	192886650	+	MK67	W75	MK67-W75-P-3RMT	Syt14
chr1	193033150	+	MK1206	W40	MK1206-W40-P-3LMT1	Syt14
chr1	193117150	-	MK1570	W40	MK1570-W40-P-3LMT	Diexf
chr1	193132050	-	MK1091	W40	MK1091-W40-P-3RMT	Diexf
chr1	193252250	-	MK1017	W40	MK1017-W40-P-5RMT2	Hsd11b1
chr1	193332450	+	MK1455	W75	MK1455-W75-P-4LMT	Lamb3
chr1	194686550	-	MK1025	W40	MK1025-W40-P-3RMT1	LOC108167784
chr1	194686550	-	MK1025	W40	MK1025-W40-P-3RMT1	Plxna2
chr1	194789850	-	648T	W40	648T-W40-P-5MT	Plxna2
chr1	194997550	-	648T	W40	648T-W40-P-4MT	Gm32250
chr1	195028550	-	MK738	W75	MK738-W75-P-3LMT	A330023F24Rik
chr10	3261950	-	MK920	W40	MK920-W40-P-3RMT	H60c
chr10	3263650	-	MK565	W75	MK565-W75-P-4LMT	H60c
chr10	3418550	+	MK565	W75	MK565-W75-P-3RMT	Ppp1r14c
chr10	3775950	+	MK1581	W40	MK1581-W40-P-3LMT	Plekhg1
chr10	3815350	-	MK1559	W40	MK1559-W40-P-3LMT	Plekhg1
chr10	3859550	+	MK943	M40	MK943-M40-P-2RMT	Plekhg1
chr10	3862150	-	MK1022	W40	MK1022-W40-P-1LMT	Plekhg1
chr10	3864550	-	MK1709	W40	MK1709-W40-P-3RMT	Plekhg1
chr10	4086650	+	MK1207	W40	MK1207-W40-P-4LMT	Gm40591
chr10	4086650	+	MK1207	W40	MK1207-W40-P-4LMT	Mthfd1l
chr10	4327950	+	MK933	M40	MK933-M40-P-3LMT	Akap12
chr10	4358750	+	MK1668	W40	MK1668-W40-P-3LMT	Akap12
chr10	4358750	+	MK1230	W75	MK1230-W75-P-2LMT	Akap12
chr10	4538150	+	MK1021	W40	MK1021-W40-P-MT	Ccdc170
chr10	4626650	+	MK1021	W40	MK1021-W40-P-MT	Esr1
chr10	4642750	+	MK1465	W75	MK1465-W75-P-4LMT	Esr1
chr10	4674450	+	MK1658	W40	MK1658-W40-P-3LMT	Esr1
chr10	4810650	-	MK857	M75	MK857-M75-P-5RMT2	Esr1
chr10	4856450	-	MK1702	M75	MK1702-M75-P-3LMT	Esr1
chr10	4856450	-	MK1206	W40	MK1206-W40-P-3LMT1	Esr1
chr10	4856450	-	MK1206	W40	MK1206-W40-P-3LMT2	Esr1
chr10	4856450	-	MK1343	W40	MK1343-W40-P-3RMT	Esr1
chr10	4856450	-	MK1450	W40	MK1450-W40-P-MT	Esr1
chr10	4856450	-	MK1063	W75	MK1063-W75-P-4RMT	Esr1
chr10	4856450	-	MK1136	W75	MK1136-W75-P-5RMT	Esr1
chr10	4856450	-	MK1143	W75	MK1143-W75-P-3RMT	Esr1
chr10	4856450	-	MK1482	W75	MK1482-W75-P-2LMT	Esr1
chr10	4897050	-	MK1028	W40	MK1028-W40-P-5RMT	Esr1
chr10	4898750	-	MK1301	W40	MK1301-W40-P-4LMT	Esr1
chr10	4931750	-	MK984	W75	MK984-W75-P-3LMT	Esr1
chr10	5116750	-	MK1559	W40	MK1559-W40-P-3RMT	Syne1
chr10	5160350	+	MK188	M40	MK188-M40-P-3LMT	Syne1
chr10	5166450	-	MK1421	W40	MK1421-W40-P-4LMT	Syne1
chr10	5529550	-	MK1021	W40	MK1021-W40-P-MT	Syne1
chr10	5529550	-	MK1025	W40	MK1025-W40-P-3RMT1	Syne1
chr10	5529550	-	MK1098	W40	MK1098-W40-P-MT	Syne1
chr10	5529550	-	MK753	W40	MK753-W40-P-3RMT	Syne1
chr10	5529550	-	MK571	W75	MK571-W75-P-5LMT	Syne1
chr10	5529550	+	MK613	W75	MK613-W75-P-3LMT	Syne1
chr10	5529550	-	MK613	W75	MK613-W75-P-3LMT	Syne1
chr10	5529550	-	MK67	W75	MK67-W75-P-3RMT	Syne1
chr10	5529550	-	MK729	W75	MK729-W75-P-3LMT	Syne1
chr10	5814650	-	MK1117	W75	MK1117-W75-P-3RMT	Mtrf1l
chr10	5880950	+	MK1416	W40	MK1416-W40-P-3RMT	Rgs17
chr10	6876750	-	MK565	W75	MK565-W75-P-4LMT	Oprm1
chr10	6921350	-	MK762	W40	MK762-W40-P-5LMT	Ipcef1
chr10	6921350	-	MK762	W40	MK762-W40-P-5LMT	Oprm1
chr10	6926250	+	MK1301	W40	MK1301-W40-P-4LMT	Ipcef1
chr10	6926250	+	MK1301	W40	MK1301-W40-P-4LMT	Oprm1
chr10	6981850	-	MK1017	W40	MK1017-W40-P-5RMT2	Ipcef1
chr10	6981850	-	MK1017	W40	MK1017-W40-P-5RMT2	Oprm1
chr10	7004550	-	MK1094	W40	MK1094-W40-P-3RMT	Ipcef1
chr10	7004550	-	MK1094	W40	MK1094-W40-P-3RMT	Oprm1
chr10	7021750	+	MK1105	W40	MK1105-W40-P-3RMT	Ipcef1
chr10	7021750	+	MK1105	W40	MK1105-W40-P-3RMT	Oprm1
chr10	7121750	-	MK1343	W40	MK1343-W40-P-3RMT	Cnksr3
chr10	7137050	-	MK1099	W40	MK1099-W40-P-3RMT	Cnksr3
chr10	7137050	-	MK1559	W40	MK1559-W40-P-3RMT	Cnksr3
chr10	7175350	+	MK1419	W40	MK1419-W40-P-3RMT	Cnksr3
chr10	7175350	+	MK1580	W40	MK1580-W40-P-3LMT	Cnksr3
chr10	7684250	-	MK1019	W40	MK1019-W40-P-1LMT2	Lats1
chr10	7684250	-	MK1019	W40	MK1019-W40-P-3LMT	Lats1
chr10	7684250	-	MK1019	W40	MK1019-W40-P-5LMT	Lats1
chr10	7684250	-	MK1101	W40	MK1101-W40-P-1RMT	Lats1
chr10	7684250	-	MK1212	W40	MK1212-W40-P-4RMT	Lats1
chr10	7684250	-	MK1217	W40	MK1217-W40-P-2RMT	Lats1
chr10	7684250	-	MK1220	W40	MK1220-W40-P-4LMT	Lats1
chr10	7684250	-	MK1662	W40	MK1662-W40-P-5RMT	Lats1
chr10	7684250	+	MK1662	W40	MK1662-W40-P-5RMT	Lats1
chr10	7684250	-	MK1074	W75	MK1074-W75-P-2RMT	Lats1
chr10	7684250	+	MK1074	W75	MK1074-W75-P-2RMT	Lats1
chr10	7684250	-	MK1140	W75	MK1140-W75-P-2LMT	Lats1
chr10	7753150	+	MK1091	W40	MK1091-W40-P-3RMT	Katna1
chr10	7760950	+	MK1559	W40	MK1559-W40-P-3RMT	Katna1
chr10	7794550	-	MK565	W75	MK565-W75-P-4LMT	LOC102632778
chr10	7794550	-	MK565	W75	MK565-W75-P-4LMT	Ppil4
chr10	7948050	+	901T	M40	901T-M40-P-4MT	Tab2
chr10	8288250	-	MK134	M40	MK134-M40-P-3LMT	Ust
chr10	8288250	-	946T	W75	946T-W75-P-5LMT	Ust
chr10	8898350	-	MK933	M40	MK933-M40-P-5LMT	Sash1
chr10	9776950	+	MK1098	W40	MK1098-W40-P-MT	Stxbp5
chr10	9817550	-	MK1101	W40	MK1101-W40-P-1RMT	Stxbp5
chr10	9817550	-	MK1558	W40	MK1558-W40-P-2LMT	Stxbp5
chr10	9817550	-	MK1586	W40	MK1586-W40-P-4LMT	Stxbp5
chr10	9895150	+	MK807	M75	MK807-M75-P-4RMT	Stxbp5
chr10	10338650	+	MK1459	W75	MK1459-W75-P-2RMT	Adgb
chr10	10468350	-	MK1483	W75	MK1483-W75-P-3RMT	Adgb
chr10	10477450	+	MK1105	W40	MK1105-W40-P-3RMT	Adgb
chr10	10711250	+	MK687	M40	MK687-M40-P-4LMT	Grm1
chr10	10782150	+	MK37	W40	MK37-W40-P-2RMT	Grm1
chr10	10992650	+	MK1187	W75	MK1187-W75-P-4LMT1	Grm1
chr10	11017950	+	MK1105	W40	MK1105-W40-P-3RMT	Grm1
chr10	11021750	+	MK565	W75	MK565-W75-P-3RMT	Grm1
chr10	11055050	-	MK1022	W40	MK1022-W40-P-1LMT	Grm1
chr10	11082450	-	MK1570	W40	MK1570-W40-P-3LMT	Grm1
chr10	11184750	-	MK736	W75	MK736-W75-P-2RMT	Shprh
chr10	11185150	+	MK754	W40	MK754-W40-P-5RMT	Shprh
chr10	11187950	+	MK945	M40	MK945-M40-P-3LMT	Shprh
chr10	11187950	+	MK1013	W40	MK1013-W40-P-1RMT	Shprh
chr10	11187950	+	MK1450	W40	MK1450-W40-P-MT	Shprh
chr10	11187950	+	MK1141	W75	MK1141-W75-P-5LMT	Shprh
chr10	11211350	-	MK1096	W40	MK1096-W40-P-4RMT	Shprh
chr10	11378550	-	MK1206	W40	MK1206-W40-P-3LMT2	Epm2a
chr10	11441950	-	MK1519	W40	MK1519-W40-P-2LMT	Epm2a
chr10	11441950	-	MK1473	W75	MK1473-W75-P-1RMT	Epm2a
chr10	12416550	-	MK1091	W40	MK1091-W40-P-3RMT	Utrn
chr10	12447750	+	MK933	M40	MK933-M40-P-2LMT	Utrn
chr10	12473450	+	MK945	M40	MK945-M40-P-3LMT	Utrn
chr10	12487550	+	MK1335	W40	MK1335-W40-P-1LMT	Utrn
chr10	12492550	+	MK1581	W40	MK1581-W40-P-3LMT	Utrn
chr10	12541350	-	MK933	M40	MK933-M40-P-3RMT	Utrn
chr10	12541350	-	MK933	M40	MK933-M40-P-5LMT	Utrn
chr10	12541350	-	MK1297	M75	MK1297-M75-P-3RMT	Utrn
chr10	12541350	-	MK856	M75	MK856-M75-P-2RMT	Utrn
chr10	12541350	-	MK856	M75	MK856-M75-P-3LMT	Utrn
chr10	12541350	-	MK955	M75	MK955-M75-P-3RMT	Utrn
chr10	12541950	+	MK854	M75	MK854-M75-P-4RMT	Utrn
chr10	12664450	+	MK754	W40	MK754-W40-P-5RMT	Utrn
chr10	12780550	+	MK926	W40	MK926-W40-P-4RMT	Utrn
chr10	12800750	+	MK1012	W40	MK1012-W40-P-5RMT	Utrn
chr10	12804250	-	MK1194	W40	MK1194-W40-P-1RMT	Utrn
chr10	13229050	+	MK807	M75	MK807-M75-P-4RMT	Phactr2
chr10	13324950	-	MK738	W75	MK738-W75-P-3LMT	Phactr2
chr10	13335850	+	MK1338	W40	MK1338-W40-P-2LMT	Phactr2
chr10	13335850	+	MK928	W40	MK928-W40-P-3LMT	Phactr2
chr10	13511650	-	MK37	W40	MK37-W40-P-2RMT	Fuca2
chr10	13658750	-	MK571	W75	MK571-W75-P-5LMT	Aig1
chr10	13690850	-	MK1519	W40	MK1519-W40-P-2LMT	Aig1
chr10	13796750	+	MK807	M75	MK807-M75-P-5LMT	Aig1
chr10	13808350	+	MK1028	W40	MK1028-W40-P-5RMT	Aig1
chr10	13975050	+	MK984	W75	MK984-W75-P-3LMT	Hivep2
chr10	13998150	+	MK53	M40	MK53-M40-P-2LMT	Hivep2
chr10	13998150	+	MK857	M75	MK857-M75-P-5RMT2	Hivep2
chr10	13998150	+	MK157	W75	MK157-W75-P-2RMT	Hivep2
chr10	13998150	+	MK731	W75	MK731-W75-P-2RMT	Hivep2
chr10	14026350	+	MK807	M75	MK807-M75-P-4RMT	Hivep2
chr10	14494950	-	648T	W40	648T-W40-P-5MT	Adgrg6
chr10	14505350	+	MK67	W75	MK67-W75-P-3RMT	Adgrg6
chr10	14505350	+	MK732	W75	MK732-W75-P-2RMT	Adgrg6
chr10	14699050	-	MK1062	W75	MK1062-W75-P-3LMT	Vta1
chr10	14758150	+	MK984	W75	MK984-W75-P-3LMT	1700016L04Rik
chr10	14758150	+	MK984	W75	MK984-W75-P-3LMT	Nmbr
chr10	17089350	-	MK1570	W40	MK1570-W40-P-3LMT	Gm20125
chr10	17094150	+	MK1499	W40	MK1499-W40-P-4RMT	Gm20125
chr10	17094450	-	MK1092	W40	MK1092-W40-P-3RMT	Gm20125
chr10	17943550	-	MK1102	W40	MK1102-W40-P-3LMT	Heca
chr10	18094650	+	MK1011	W40	MK1011-W40-P-1RMT	Reps1
chr10	18123950	-	MK1017	W40	MK1017-W40-P-5RMT2	Reps1
chr10	18140150	-	MK754	W40	MK754-W40-P-5RMT	Ect2l
chr10	18203650	-	MK754	W40	MK754-W40-P-5RMT	Ect2l
chr10	18434950	+	MK738	W75	MK738-W75-P-3LMT	Nhsl1
chr10	18748850	+	MK754	W40	MK754-W40-P-5RMT	Gm32926
chr10	18750650	-	648T	W40	648T-W40-P-3MT	Gm32926
chr10	18831050	+	MK856	M75	MK856-M75-P-4LMT	4930444F02Rik
chr10	18831050	+	MK856	M75	MK856-M75-P-4LMT	Gm32926
chr10	19198750	-	MK857	M75	MK857-M75-P-4RMT	Gm20139
chr10	19200550	-	MK807	M75	MK807-M75-P-5LMT	Gm20139
chr10	19203050	-	MK1204	W40	MK1204-W40-P-4LMT	Gm20139
chr10	19203050	-	MK37	W40	MK37-W40-P-2RMT	Gm20139
chr10	19203050	-	MK929	W40	MK929-W40-P-3RMT	Gm20139
chr10	19603150	-	MK117	M75	MK117-M75-P-4LMT	Ifngr1
chr10	19603150	-	MK611	W75	MK611-W75-P-3RMT	Ifngr1
chr10	19702150	+	MK1013	W40	MK1013-W40-P-1RMT	Gm33332
chr10	19975050	+	MK933	M40	MK933-M40-P-3LMT	Map3k5
chr10	19975050	+	MK80	W75	MK80-W75-P-4RMT	Map3k5
chr10	20082050	+	MK1564	W40	MK1564-W40-P-3LMT	Map3k5
chr10	20101750	-	648T	W40	648T-W40-P-3MT	Map3k5
chr10	20158650	+	MK1105	W40	MK1105-W40-P-3RMT	Map7
chr10	20203450	+	MK1582	W40	MK1582-W40-P-5LMT	4930405J17Rik
chr10	20203450	+	MK1582	W40	MK1582-W40-P-5LMT	Map7
chr10	20238150	-	MK1582	W40	MK1582-W40-P-5LMT	Map7
chr10	20511950	+	MK754	W40	MK754-W40-P-5RMT	Pde7b
chr10	20654950	-	MK1019	W40	MK1019-W40-P-1LMT2	Pde7b
chr10	20654950	-	MK1019	W40	MK1019-W40-P-5LMT	Pde7b
chr10	20654950	-	MK1212	W40	MK1212-W40-P-4RMT	Pde7b
chr10	20654950	-	MK1217	W40	MK1217-W40-P-2RMT	Pde7b
chr10	20654950	-	MK1220	W40	MK1220-W40-P-4LMT	Pde7b
chr10	20670050	+	648T	W40	648T-W40-P-4MT	Pde7b
chr10	20955650	+	MK1020	W40	MK1020-W40-P-5LMT	Ahi1
chr10	20955650	+	MK1091	W40	MK1091-W40-P-3RMT	Ahi1
chr10	21038350	-	MK1231	W75	MK1231-W75-P-5RMT	Ahi1
chr10	21038350	-	MK1231	W75	MK1231-W75-P-5RMT	Gm20149
chr10	21177250	+	MK1096	W40	MK1096-W40-P-4RMT	Gm40608
chr10	21302650	+	MK1013	W40	MK1013-W40-P-1RMT	Hbs1l
chr10	21371550	+	MK854	M75	MK854-M75-P-2RMT	Gm33803
chr10	21905250	-	MK1098	W40	MK1098-W40-P-MT	Sgk1
chr10	21905250	-	MK1668	W40	MK1668-W40-P-3LMT	Sgk1
chr10	21905250	-	MK1124	W75	MK1124-W75-P-1LMT	Sgk1
chr10	21963650	-	MK1343	W40	MK1343-W40-P-3RMT	Sgk1
[truncated: 26,282 more rows]
