# Supplementary material for: NOTCH1 activation compensates BRCA1 deficiency and promotes triple-negative breast cancer formation
Source: Nat Commun. 2020 Jun 26;11:3256. doi: 10.1038/s41467-020-16936-9 (PMC7320176; doi:10.1038/s41467-020-16936-9)
Supplement: Supplementary file 6 — Supplementary Data 3 [file 41467_2020_16936_MOESM6_ESM.xlsx]

## Sheet: Sheet1
Supplementary Data 3. Candidate genes of BrWSB group
Candidate genes in BrWSB group	Count in BrWSB40	% in BrWSB40	Count in BrWSB75	% in BrWSB75	Count in All BrWSB	% in All BrWSB
Jup	47	0.319728	42	0.371681	89	0.342308
Notch1	44	0.29932	41	0.362832	85	0.326923
Lipc	38	0.258503	39	0.345133	77	0.296154
Cul5	48	0.326531	20	0.176991	68	0.261538
Cntnap5c	40	0.272109	21	0.185841	61	0.234615
Hdac4	28	0.190476	28	0.247788	56	0.215385
Cntn5	32	0.217687	22	0.19469	54	0.207692
Met	25	0.170068	27	0.238938	52	0.2
Nrxn3	24	0.163265	26	0.230088	50	0.192308
Tsc22d2	27	0.183673	23	0.20354	50	0.192308
Rtf1	26	0.176871	22	0.19469	48	0.184615
Gphn	14	0.0952381	33	0.292035	47	0.180769
Thap1	22	0.14966	24	0.212389	46	0.176923
Zfp445	11	0.0748299	33	0.292035	44	0.169231
Fam13c	27	0.183673	15	0.132743	42	0.161538
Pde4d	31	0.210884	11	0.0973451	42	0.161538
Arg2	15	0.102041	26	0.230088	41	0.157692
Ptprd	30	0.204082	9	0.079646	39	0.15
Dmd	27	0.183673	11	0.0973451	38	0.146154
Cntnap2	27	0.183673	10	0.0884956	37	0.142308
Gm30319	21	0.142857	12	0.106195	33	0.126923
Macrod2	22	0.14966	11	0.0973451	33	0.126923
Fhit	24	0.163265	9	0.079646	33	0.126923
Setd2	23	0.156463	9	0.079646	32	0.123077
Med15	19	0.129252	12	0.106195	31	0.119231
Rpl26-ps4	19	0.129252	12	0.106195	31	0.119231
Cav1	22	0.14966	9	0.079646	31	0.119231
Supt3	16	0.108844	14	0.123894	30	0.115385
Lrp1b	18	0.122449	12	0.106195	30	0.115385
Gm40462	10	0.0680272	19	0.168142	29	0.111538
Arih1	18	0.122449	11	0.0973451	29	0.111538
Gpc5	20	0.136054	9	0.079646	29	0.111538
Peak1	21	0.142857	8	0.0707965	29	0.111538
Ncapg2	8	0.0544218	20	0.176991	28	0.107692
D430020J02Rik	8	0.0544218	20	0.176991	28	0.107692
Rbfox1	14	0.0952381	14	0.123894	28	0.107692
Atp6v1d	14	0.0952381	14	0.123894	28	0.107692
Anks1b	16	0.108844	12	0.106195	28	0.107692
Lpp	17	0.115646	11	0.0973451	28	0.107692
Lingo2	14	0.0952381	13	0.115044	27	0.103846
Npas3	16	0.108844	11	0.0973451	27	0.103846
Rbms3	13	0.0884354	13	0.115044	26	0.1
Dtna	17	0.115646	9	0.079646	26	0.1
Foxn3	8	0.0544218	17	0.150442	25	0.0961538
Slc12a8	12	0.0816327	13	0.115044	25	0.0961538
Myo5b	10	0.0680272	14	0.123894	24	0.0923077
Ptpn3	12	0.0816327	12	0.106195	24	0.0923077
Opcml	18	0.122449	6	0.0530973	24	0.0923077
Fbxw4	12	0.0816327	11	0.0973451	23	0.0884615
Pias1	14	0.0952381	9	0.079646	23	0.0884615
2007-09-01	14	0.0952381	9	0.079646	23	0.0884615
Farp1	15	0.102041	8	0.0707965	23	0.0884615
Psd3	16	0.108844	7	0.0619469	23	0.0884615
Tbc1d22b	17	0.115646	6	0.0530973	23	0.0884615
A330049N07Rik	8	0.0544218	14	0.123894	22	0.0846154
Snd1	13	0.0884354	9	0.079646	22	0.0846154
Prep	13	0.0884354	9	0.079646	22	0.0846154
Ehbp1	14	0.0952381	8	0.0707965	22	0.0846154
Stag1	16	0.108844	6	0.0530973	22	0.0846154
Adgrl3	10	0.0680272	11	0.0973451	21	0.0807692
Gm38803	12	0.0816327	9	0.079646	21	0.0807692
Pcdh15	13	0.0884354	8	0.0707965	21	0.0807692
Cpd	13	0.0884354	8	0.0707965	21	0.0807692
Nrxn1	14	0.0952381	7	0.0619469	21	0.0807692
Ptprk	15	0.102041	6	0.0530973	21	0.0807692
Ctnna2	15	0.102041	6	0.0530973	21	0.0807692
Thsd4	15	0.102041	6	0.0530973	21	0.0807692
Tenm2	9	0.0612245	11	0.0973451	20	0.0769231
Fut8	9	0.0612245	11	0.0973451	20	0.0769231
Actn1	10	0.0680272	10	0.0884956	20	0.0769231
Fmnl2	11	0.0748299	9	0.079646	20	0.0769231
Pard3b	12	0.0816327	8	0.0707965	20	0.0769231
Peak1os	13	0.0884354	7	0.0619469	20	0.0769231
Csmd3	14	0.0952381	6	0.0530973	20	0.0769231
Ccser1	14	0.0952381	6	0.0530973	20	0.0769231
Tmem26	10	0.0680272	9	0.079646	19	0.0730769
Tcf20	12	0.0816327	7	0.0619469	19	0.0730769
Nav3	12	0.0816327	7	0.0619469	19	0.0730769
Phip	12	0.0816327	7	0.0619469	19	0.0730769
Kirrel3	12	0.0816327	7	0.0619469	19	0.0730769
2003-03-01	13	0.0884354	6	0.0530973	19	0.0730769
Ddx19a	13	0.0884354	6	0.0530973	19	0.0730769
Sgcz	8	0.0544218	10	0.0884956	18	0.0692308
Baz2b	10	0.0680272	8	0.0707965	18	0.0692308
Map4k4	10	0.0680272	8	0.0707965	18	0.0692308
Nrg3	11	0.0748299	7	0.0619469	18	0.0692308
Arhgap21	11	0.0748299	7	0.0619469	18	0.0692308
Magi2	12	0.0816327	6	0.0530973	18	0.0692308
Faf1	9	0.0612245	8	0.0707965	17	0.0653846
Plekhh1	9	0.0612245	8	0.0707965	17	0.0653846
Wwox	10	0.0680272	7	0.0619469	17	0.0653846
Rbm28	10	0.0680272	7	0.0619469	17	0.0653846
Fbxl17	8	0.0544218	8	0.0707965	16	0.0615385
Ppp2r5e	8	0.0544218	8	0.0707965	16	0.0615385
Ralgapa1	8	0.0544218	8	0.0707965	16	0.0615385
Magi1	9	0.0612245	7	0.0619469	16	0.0615385
Zan	9	0.0612245	7	0.0619469	16	0.0615385
Ctnna3	10	0.0680272	6	0.0530973	16	0.0615385
Gucy1a2	10	0.0680272	6	0.0530973	16	0.0615385
Nipbl	10	0.0680272	6	0.0530973	16	0.0615385
Trps1	10	0.0680272	6	0.0530973	16	0.0615385
Gfod1	10	0.0680272	6	0.0530973	16	0.0615385
Agbl4	10	0.0680272	6	0.0530973	16	0.0615385
Dennd4c	10	0.0680272	6	0.0530973	16	0.0615385
Itch	10	0.0680272	6	0.0530973	16	0.0615385
Gm6247	10	0.0680272	6	0.0530973	16	0.0615385
Rpl36-ps9	8	0.0544218	7	0.0619469	15	0.0576923
Cyld	8	0.0544218	7	0.0619469	15	0.0576923
Slu7	8	0.0544218	7	0.0619469	15	0.0576923
Nfia	9	0.0612245	6	0.0530973	15	0.0576923
Rora	9	0.0612245	6	0.0530973	15	0.0576923
Samd12	9	0.0612245	6	0.0530973	15	0.0576923
Sdha	9	0.0612245	6	0.0530973	15	0.0576923
Hnrnpm	9	0.0612245	6	0.0530973	15	0.0576923
Ruvbl2	9	0.0612245	6	0.0530973	15	0.0576923
Scamp2	9	0.0612245	6	0.0530973	15	0.0576923
Kcnma1	8	0.0544218	6	0.0530973	14	0.0538462
Atp8a2	8	0.0544218	6	0.0530973	14	0.0538462
Esr1	8	0.0544218	6	0.0530973	14	0.0538462
