# Supplementary material for: NOTCH1 activation compensates BRCA1 deficiency and promotes triple-negative breast cancer formation
Source: Nat Commun. 2020 Jun 26;11:3256. doi: 10.1038/s41467-020-16936-9 (PMC7320176; doi:10.1038/s41467-020-16936-9)
Supplement: Supplementary file 7 — Supplementary Data 4 [file 41467_2020_16936_MOESM7_ESM.xlsx]

## Sheet: Sheet1
Supplementary Data 4. Candidate genes of BrMSB group
Candidate genes in BrMSB group	Count in BrMSB40	% in BrMSB40	Count in BrMSB75	% in BrMSB75	Count in All BrMSB	% in All BrMSB
Notch1	8	0.363636	15	0.625	23	0.5
Lipc	10	0.454545	10	0.416667	20	0.434783
Cntnap5c	10	0.454545	8	0.333333	18	0.391304
Hdac4	9	0.409091	8	0.333333	17	0.369565
Nrxn3	9	0.409091	7	0.291667	16	0.347826
Thap1	7	0.318182	8	0.333333	15	0.326087
Cntn5	7	0.318182	8	0.333333	15	0.326087
Ttc3	4	0.181818	10	0.416667	14	0.304348
Jup	8	0.363636	5	0.208333	13	0.282609
Frmd4b	3	0.136364	8	0.333333	11	0.23913
Creb1	3	0.136364	7	0.291667	10	0.217391
Magi2	4	0.181818	5	0.208333	9	0.195652
Cul5	4	0.181818	5	0.208333	9	0.195652
Arg2	4	0.181818	5	0.208333	9	0.195652
Nedd4l	4	0.181818	5	0.208333	9	0.195652
Utrn	4	0.181818	5	0.208333	9	0.195652
Ubap2	2	0.0909091	6	0.25	8	0.173913
Coro2a	2	0.0909091	6	0.25	8	0.173913
Npas3	4	0.181818	4	0.166667	8	0.173913
Supt3	4	0.181818	4	0.166667	8	0.173913
Gm30319	4	0.181818	4	0.166667	8	0.173913
Slc12a8	5	0.227273	3	0.125	8	0.173913
Dmd	2	0.0909091	5	0.208333	7	0.152174
Pde4d	2	0.0909091	5	0.208333	7	0.152174
Sycp1	2	0.0909091	5	0.208333	7	0.152174
Med15	3	0.136364	4	0.166667	7	0.152174
Rpl26-ps4	3	0.136364	4	0.166667	7	0.152174
Bbx	3	0.136364	4	0.166667	7	0.152174
Dtna	4	0.181818	3	0.125	7	0.152174
Tsc22d2	5	0.227273	2	0.0833333	7	0.152174
Prep	5	0.227273	2	0.0833333	7	0.152174
Fmnl2	5	0.227273	2	0.0833333	7	0.152174
Mast4	2	0.0909091	4	0.166667	6	0.130435
Prkce	2	0.0909091	4	0.166667	6	0.130435
Gm40462	2	0.0909091	4	0.166667	6	0.130435
Csmd1	2	0.0909091	4	0.166667	6	0.130435
Fbxo9	2	0.0909091	4	0.166667	6	0.130435
Esf1	3	0.136364	3	0.125	6	0.130435
Ptprd	3	0.136364	3	0.125	6	0.130435
Arih1	3	0.136364	3	0.125	6	0.130435
Nav2	3	0.136364	3	0.125	6	0.130435
2010111I01Rik	3	0.136364	3	0.125	6	0.130435
Gphn	4	0.181818	2	0.0833333	6	0.130435
Fbxw4	4	0.181818	2	0.0833333	6	0.130435
Rtf1	4	0.181818	2	0.0833333	6	0.130435
Ddx60	4	0.181818	2	0.0833333	6	0.130435
Ptpn3	4	0.181818	2	0.0833333	6	0.130435
Gpc5	4	0.181818	2	0.0833333	6	0.130435
Tanc2	2	0.0909091	3	0.125	5	0.108696
Nrg3	2	0.0909091	3	0.125	5	0.108696
Dpy19l1	2	0.0909091	3	0.125	5	0.108696
Tbc1d22b	2	0.0909091	3	0.125	5	0.108696
Stag1	2	0.0909091	3	0.125	5	0.108696
Gen1	2	0.0909091	3	0.125	5	0.108696
Angpt1	2	0.0909091	3	0.125	5	0.108696
Sorbs2	2	0.0909091	3	0.125	5	0.108696
Sorbs2os	2	0.0909091	3	0.125	5	0.108696
Cacna2d1	2	0.0909091	3	0.125	5	0.108696
Myh15	2	0.0909091	3	0.125	5	0.108696
Park2	2	0.0909091	3	0.125	5	0.108696
Bmt2	3	0.136364	2	0.0833333	5	0.108696
Oxsr1	3	0.136364	2	0.0833333	5	0.108696
Pard3b	3	0.136364	2	0.0833333	5	0.108696
Rnf7	3	0.136364	2	0.0833333	5	0.108696
Arhgap24	2	0.0909091	2	0.0833333	4	0.0869565
Tmx1	2	0.0909091	2	0.0833333	4	0.0869565
Fbxw7	2	0.0909091	2	0.0833333	4	0.0869565
Dis3l2	2	0.0909091	2	0.0833333	4	0.0869565
Thsd4	2	0.0909091	2	0.0833333	4	0.0869565
Nnt	2	0.0909091	2	0.0833333	4	0.0869565
Fndc3b	2	0.0909091	2	0.0833333	4	0.0869565
Met	2	0.0909091	2	0.0833333	4	0.0869565
Slc2a9	2	0.0909091	2	0.0833333	4	0.0869565
Sgcz	2	0.0909091	2	0.0833333	4	0.0869565
Fbxo7	2	0.0909091	2	0.0833333	4	0.0869565
Focad	2	0.0909091	2	0.0833333	4	0.0869565
Wwox	2	0.0909091	2	0.0833333	4	0.0869565
Kcnma1	2	0.0909091	2	0.0833333	4	0.0869565
Myo6	2	0.0909091	2	0.0833333	4	0.0869565
Dcc	2	0.0909091	2	0.0833333	4	0.0869565
Cdk11b	2	0.0909091	2	0.0833333	4	0.0869565
Dlg3	2	0.0909091	2	0.0833333	4	0.0869565
Mpp5	2	0.0909091	2	0.0833333	4	0.0869565
Rasa1	2	0.0909091	2	0.0833333	4	0.0869565
Gm32849	2	0.0909091	2	0.0833333	4	0.0869565
Myo5a	2	0.0909091	2	0.0833333	4	0.0869565
Rbm6	2	0.0909091	2	0.0833333	4	0.0869565
Mctp1	2	0.0909091	2	0.0833333	4	0.0869565
Gm32994	2	0.0909091	2	0.0833333	4	0.0869565
Dlg2	2	0.0909091	2	0.0833333	4	0.0869565
