# Supplementary material for: NOTCH1 activation compensates BRCA1 deficiency and promotes triple-negative breast cancer formation
Source: Nat Commun. 2020 Jun 26;11:3256. doi: 10.1038/s41467-020-16936-9 (PMC7320176; doi:10.1038/s41467-020-16936-9)
Supplement: Supplementary file 8 — Supplementary Data 5 [file 41467_2020_16936_MOESM8_ESM.xlsx]

## Sheet: Sheet1
Supplementary Data 5. Pathway enrichment analysis of candidate genes
Category	Term	Count	%	PValue	Genes	List Total	Pop Hits	Pop Total	Fold Enrichment	Bonferroni	Benjamini	FDR
KEGG_PATHWAY	mmu04120:Ubiquitin mediated proteolysis	7	4.19162	0.000541502	FBXW7, CUL5, RNF7, NEDD4L, ITCH, PIAS1, PARK2	57	142	7691	6.65147	0.0619148	0.0619148	0.617966
KEGG_PATHWAY	mmu05412:Arrhythmogenic right ventricular cardiomyopathy (ARVC)	5	2.99401	0.0013748	JUP, CACNA2D1, DMD, CTNNA3, CTNNA2	57	67	7691	10.0694	0.149846	0.0779623	1.56213
KEGG_PATHWAY	mmu04530:Tight junction	5	2.99401	0.00405034	MYH15, MAGI1, MPP5, ACTN1, PRKCE	57	90	7691	7.4961	0.380542	0.147547	4.53856
KEGG_PATHWAY	mmu04520:Adherens junction	4	2.39521	0.0153008	MET, ACTN1, CTNNA3, CTNNA2	57	72	7691	7.4961	0.837885	0.365465	16.1769
KEGG_PATHWAY	mmu05100:Bacterial invasion of epithelial cells	4	2.39521	0.0189309	CAV1, MET, CTNNA3, CTNNA2	57	78	7691	6.91948	0.895154	0.363042	19.6461
KEGG_PATHWAY	mmu04390:Hippo signaling pathway	5	2.99401	0.0238219	MPP5, DLG3, DLG2, CTNNA3, CTNNA2	57	151	7691	4.46787	0.941866	0.377598	24.1132
Category
Term: ID and Name of pathway.
Count: integer with the number of ids of the gene list that belong to this term.
%: after converting user input gene IDs to corresponding DAVID gene ID, it refers to the percentage of DAVID genes in the list associated with a particular annotation term.
Pvalue: the EASE Score, a modified Fisher Exact P-Value. It is an alternative name of Fisher Exact Statistics in DAVID system, referring to one-tail Fisher Exact Probability Value used for gene-enrichment analysis.
Genes: character in comma separated style with the genes present in the term.
List.Total, Pop.Hits, Pop.Total: integers (in addition to Count) to build the 2x2 contingency table in order to compute the EASE Score.
Fold Enrichment: To measure the magnitude of enrichment. For example, 10% of user’s genes are kinases versus 1% of genes in human genome (this is population background) are kinases. Thus, the fold enrichment is tenfold. Fold enrichment along with EASE score could rank the enriched terms in a more comprehensive way.
Bonferroni, Benjamini, FDR: To globally correct enrichment P-values to control family-wide false discovery rate under certain rate (e.g., r0.05). It is one of the multiple testing correction techniques (Bonferroni, Benjamini and FDR) provided by DAVID
