# Supplementary material for: NOTCH1 activation compensates BRCA1 deficiency and promotes triple-negative breast cancer formation
Source: Nat Commun. 2020 Jun 26;11:3256. doi: 10.1038/s41467-020-16936-9 (PMC7320176; doi:10.1038/s41467-020-16936-9)
Supplement: Supplementary file 9 — Supplementary Data 6 [file 41467_2020_16936_MOESM9_ESM.xlsx]

## Sheet: Sheet1
Supplementary Data 6. GO enrichment analysis of candidate genes
Category	Term	Count	%	PValue	Genes	List Total	Pop Hits	Pop Total	Fold Enrichment	Bonferroni	Benjamini	FDR
GOTERM_BP_DIRECT	GO:0007155~cell adhesion	16	9.58084	4.99799e-06	PTPRK, CNTN5, LPP, NRXN3, ZAN, PCDH15, NRXN1, PRKCE, CNTNAP5C, CTNNA3, CTNNA2, JUP, SORBS2, TENM2, CNTNAP2, KIRREL3	140	485	18082	4.26085	0.00608895	0.00608895	0.00809805
GOTERM_BP_DIRECT	GO:0007416~synapse assembly	6	3.59281	2.38297e-05	MYO6, NRXN3, NRXN1, ADGRL3, FARP1, KIRREL3	140	45	18082	17.221	0.0287003	0.0144546	0.0386048
GOTERM_BP_DIRECT	GO:0097120~receptor localization to synapse	4	2.39521	5.12797e-05	ANKS1B, DLG3, NRXN1, DLG2	140	10	18082	51.6629	0.0607423	0.0206718	0.0830573
GOTERM_BP_DIRECT	GO:1900407~regulation of cellular response to oxidative stress	3	1.79641	0.000348481	FUT8, MET, PARK2	140	4	18082	96.8679	0.34683	0.101006	0.563158
GOTERM_BP_DIRECT	GO:0007268~chemical synaptic transmission	8	4.79042	0.000371287	KCNMA1, MYO5A, MYO6, NRXN3, MET, DLG3, NRXN1, DLG2	140	172	18082	6.00731	0.364788	0.0867625	0.59991
GOTERM_BP_DIRECT	GO:0042787~protein ubiquitination involved in ubiquitin-dependent protein catabolic process	7	4.19162	0.000594068	ARIH1, CUL5, RNF7, NEDD4L, ITCH, PARK2, FBXO7	140	134	18082	6.74701	0.51624	0.113991	0.958248
GOTERM_BP_DIRECT	GO:0001964~startle response	4	2.39521	0.000615068	NPAS3, PCDH15, PARK2, CSMD1	140	22	18082	23.4831	0.528504	0.101839	0.991963
GOTERM_BP_DIRECT	GO:0031146~SCF-dependent proteasomal ubiquitin-dependent protein catabolic process	4	2.39521	0.000903252	FBXW7, RNF7, FBXW4, FBXO9	140	25	18082	20.6651	0.668548	0.128931	1.45355
GOTERM_BP_DIRECT	GO:0021942~radial glia guided migration of Purkinje cell	3	1.79641	0.00120132	CUL5, RNF7, CTNNA2	140	7	18082	55.3531	0.769822	0.150588	1.92886
GOTERM_BP_DIRECT	GO:0086091~regulation of heart rate by cardiac conduction	4	2.39521	0.00126506	JUP, CACNA2D1, CAV1, CTNNA3	140	28	18082	18.451	0.787089	0.143318	2.03021
GOTERM_BP_DIRECT	GO:0001570~vasculogenesis	5	2.99401	0.00186085	FBXW7, CAV1, ANGPT1, SETD2, RASA1	140	68	18082	9.49685	0.897314	0.186912	2.9729
GOTERM_BP_DIRECT	GO:1901380~negative regulation of potassium ion transmembrane transport	3	1.79641	0.00203873	CAV1, NEDD4L, OXSR1	140	9	18082	43.0524	0.91741	0.187649	3.25269
GOTERM_BP_DIRECT	GO:0098911~regulation of ventricular cardiac muscle cell action potential	3	1.79641	0.00203873	JUP, CAV1, CTNNA3	140	9	18082	43.0524	0.91741	0.187649	3.25269
GOTERM_BP_DIRECT	GO:0001525~angiogenesis	8	4.79042	0.00251748	NOTCH1, CAV1, NRXN3, ANGPT1, RORA, NRXN1, SETD2, ARHGAP24	140	239	18082	4.32325	0.954052	0.210962	4.00199
GOTERM_BP_DIRECT	GO:0030534~adult behavior	4	2.39521	0.00308021	NRXN3, MET, CNTNAP2, NRXN1	140	38	18082	13.5955	0.976944	0.236066	4.87577
GOTERM_BP_DIRECT	GO:0007605~sensory perception of sound	6	3.59281	0.0042789	KCNMA1, NIPBL, MYO6, CNTN5, NAV2, PCDH15	140	138	18082	5.61553	0.9947	0.294844	6.7122
GOTERM_BP_DIRECT	GO:0071625~vocalization behavior	3	1.79641	0.00502527	NRXN3, CNTNAP2, NRXN1	140	14	18082	27.6765	0.99788	0.319395	7.8388
GOTERM_BP_DIRECT	GO:0070936~protein K48-linked ubiquitination	4	2.39521	0.00597247	NEDD4L, ITCH, PARK2, TTC3	140	48	18082	10.7631	0.999338	0.349883	9.25016
GOTERM_BP_DIRECT	GO:0042491~auditory receptor cell differentiation	3	1.79641	0.00656045	KCNMA1, MYO6, PCDH15	140	16	18082	24.217	0.999679	0.360359	10.116
GOTERM_BP_DIRECT	GO:0007626~locomotory behavior	5	2.99401	0.00967842	MYO6, NPAS3, NAV2, PCDH15, PARK2	140	108	18082	5.9795	0.999993	0.46501	14.5796
GOTERM_BP_DIRECT	GO:0050885~neuromuscular process controlling balance	4	2.39521	0.0100786	KCNMA1, MYO5A, RBFOX1, NRXN1	140	58	18082	8.90739	0.999996	0.461478	15.1372
GOTERM_BP_DIRECT	GO:0043393~regulation of protein binding	3	1.79641	0.0111964	HDAC4, CYLD, ANGPT1	140	21	18082	18.451	0.999999	0.480662	16.6767
GOTERM_BP_DIRECT	GO:0036120~cellular response to platelet-derived growth factor stimulus	3	1.79641	0.0133547	CREB1, PRKCE, RASA1	140	23	18082	16.8466	1	0.526115	19.5752
GOTERM_BP_DIRECT	GO:0007612~learning	4	2.39521	0.0142986	NRXN3, CNTNAP2, NRXN1, PARK2	140	66	18082	7.82771	1	0.534747	20.8128
GOTERM_BP_DIRECT	GO:0098609~cell-cell adhesion	6	3.59281	0.0154518	FMNL2, MYO6, SND1, UBAP2, ADGRL3, CTNNA2	140	189	18082	4.10023	1	0.547467	22.3007
GOTERM_BP_DIRECT	GO:0033137~negative regulation of peptidyl-serine phosphorylation	3	1.79641	0.0156781	CAV1, DMD, PDE4D	140	25	18082	15.4989	1	0.538104	22.5895
GOTERM_BP_DIRECT	GO:0007219~Notch signaling pathway	5	2.99401	0.0158483	FBXW7, NOTCH1, SORBS2, CREB1, ITCH	140	125	18082	5.16629	1	0.528028	22.8061
GOTERM_BP_DIRECT	GO:0016477~cell migration	6	3.59281	0.0161011	JUP, PTPRK, FUT8, SORBS2, PEAK1, FNDC3B	140	191	18082	4.05729	1	0.520328	23.1267
GOTERM_BP_DIRECT	GO:0051965~positive regulation of synapse assembly	4	2.39521	0.0167304	LINGO2, NRXN3, NRXN1, ADGRL3	140	70	18082	7.38041	1	0.521136	23.9196
GOTERM_BP_DIRECT	GO:0019827~stem cell population maintenance	4	2.39521	0.0173723	NIPBL, MED15, RTF1, DIS3L2	140	71	18082	7.27646	1	0.522153	24.7204
GOTERM_BP_DIRECT	GO:0090630~activation of GTPase activity	4	2.39521	0.0186969	RALGAPA1, ARHGAP24, TBC1D22B, RASA1	140	73	18082	7.0771	1	0.53643	26.348
GOTERM_BP_DIRECT	GO:0033138~positive regulation of peptidyl-serine phosphorylation	4	2.39521	0.0193797	PHIP, CAV1, MET, ANGPT1	140	74	18082	6.98147	1	0.537651	27.1739
GOTERM_BP_DIRECT	GO:0043113~receptor clustering	3	1.79641	0.0194608	MAGI2, DLG3, DLG2	140	28	18082	13.8383	1	0.527863	27.2715
GOTERM_BP_DIRECT	GO:0045944~positive regulation of transcription from RNA polymerase II promoter	15	8.98204	0.0210023	MYO6, CREB1, MET, ESR1, RORA, PARK2, PHIP, HDAC4, TCF20, NOTCH1, NIPBL, RTF1, RUVBL2, NFIA, WWOX	140	995	18082	1.94709	1	0.544338	29.1021
GOTERM_BP_DIRECT	GO:0010976~positive regulation of neuron projection development	5	2.99401	0.0219282	DCC, MAGI2, DMD, MET, ATP8A2	140	138	18082	4.67961	1	0.549273	30.1808
GOTERM_BP_DIRECT	GO:0016567~protein ubiquitination	8	4.79042	0.0219538	ARIH1, FBXW7, CUL5, NEDD4L, ITCH, PARK2, FBXO9, FBXO7	140	362	18082	2.8543	1	0.539315	30.2104
GOTERM_BP_DIRECT	GO:0050775~positive regulation of dendrite morphogenesis	3	1.79641	0.0221733	PTPRD, MET, MYO5B	140	30	18082	12.9157	1	0.532861	30.4637
GOTERM_BP_DIRECT	GO:0003160~endocardium morphogenesis	2	1.1976	0.022886	NOTCH1, ANGPT1	140	3	18082	86.1048	1	0.534499	31.2805
GOTERM_BP_DIRECT	GO:1903378~positive regulation of oxidative stress-induced neuron intrinsic apoptotic signaling pathway	2	1.1976	0.022886	FBXW7, PARK2	140	3	18082	86.1048	1	0.534499	31.2805
GOTERM_BP_DIRECT	GO:0098903~regulation of membrane repolarization during action potential	2	1.1976	0.022886	CACNA2D1, CAV1	140	3	18082	86.1048	1	0.534499	31.2805
GOTERM_BP_DIRECT	GO:0097112~gamma-aminobutyric acid receptor clustering	2	1.1976	0.022886	GPHN, NRXN1	140	3	18082	86.1048	1	0.534499	31.2805
GOTERM_BP_DIRECT	GO:2001238~positive regulation of extrinsic apoptotic signaling pathway	3	1.79641	0.0250322	CYLD, CAV1, WWOX	140	32	18082	12.1085	1	0.557462	33.6857
GOTERM_BP_DIRECT	GO:0000122~negative regulation of transcription from RNA polymerase II promoter	12	7.18563	0.0251042	HDAC4, NOTCH1, CAV1, NIPBL, TENM2, TRPS1, RTF1, MET, ESR1, PIAS1, PARK2, NFIA	140	729	18082	2.12604	1	0.549159	33.7651
GOTERM_BP_DIRECT	GO:0097118~neuroligin clustering involved in postsynaptic membrane assembly	2	1.1976	0.0303986	MAGI2, NRXN1	140	4	18082	64.5786	1	0.610575	39.3589
GOTERM_BP_DIRECT	GO:1901844~regulation of cell communication by electrical coupling involved in cardiac conduction	2	1.1976	0.0303986	CAV1, PDE4D	140	4	18082	64.5786	1	0.610575	39.3589
GOTERM_BP_DIRECT	GO:0006351~transcription, DNA-templated	23	13.7725	0.0306483	FHIT, CREB1, ESR1, BBX, PARK2, RORA, ZFP445, FOXN3, ESF1, HDAC4, TCF20, NOTCH1, NPAS3, MED15, TENM2, SND1, TRPS1, RTF1, RUVBL2, THAP1, PIAS1, SETD2, NFIA	140	1885	18082	1.57592	1	0.604562	39.6115
GOTERM_BP_DIRECT	GO:0006511~ubiquitin-dependent protein catabolic process	5	2.99401	0.0310844	ARIH1, CYLD, CUL5, ITCH, TTC3	140	154	18082	4.19341	1	0.600987	40.0501
GOTERM_BP_DIRECT	GO:0045893~positive regulation of transcription, DNA-templated	10	5.98802	0.0339239	PHIP, HDAC4, NOTCH1, NPAS3, CREB1, ESR1, RORA, PIAS1, FOXN3, NFIA	140	576	18082	2.24231	1	0.624989	42.8343
GOTERM_BP_DIRECT	GO:0030879~mammary gland development	3	1.79641	0.0344379	CAV1, NRG3, CREB1	140	38	18082	10.1966	1	0.622162	43.3251
GOTERM_BP_DIRECT	GO:0040018~positive regulation of multicellular organism growth	3	1.79641	0.0395772	NIPBL, CREB1, ATP8A2	140	41	18082	9.45052	1	0.665991	48.0201
GOTERM_BP_DIRECT	GO:0090090~negative regulation of canonical Wnt signaling pathway	4	2.39521	0.0440216	CYLD, NOTCH1, CAV1, PARK2	140	102	18082	5.06499	1	0.697588	51.7835
GOTERM_BP_DIRECT	GO:0086073~bundle of His cell-Purkinje myocyte adhesion involved in cell communication	2	1.1976	0.045252	JUP, CTNNA3	140	6	18082	43.0524	1	0.700009	52.7792
GOTERM_BP_DIRECT	GO:1901017~negative regulation of potassium ion transmembrane transporter activity	2	1.1976	0.045252	NEDD4L, OXSR1	140	6	18082	43.0524	1	0.700009	52.7792
GOTERM_BP_DIRECT	GO:0007049~cell cycle	10	5.98802	0.0475973	NIPBL, NCAPG2, DIS3L2, THAP1, CDK11B, PARD3B, PRKCE, SYCP1, FOXN3, STAG1	140	614	18082	2.10354	1	0.71106	54.6241
GOTERM_BP_DIRECT	GO:0034644~cellular response to UV	3	1.79641	0.0487359	PTPRK, FBXW7, RUVBL2	140	46	18082	8.42329	1	0.712355	55.4951
GOTERM_BP_DIRECT	GO:0007409~axonogenesis	4	2.39521	0.0495208	NOTCH1, CREB1, ATP8A2, CTNNA2	140	107	18082	4.8283	1	0.710987	56.0864
GOTERM_CC_DIRECT	GO:0030054~cell junction	25	14.9701	9.51792e-10	PEAK1, ARHGAP21, GPHN, SORBS2, DMD, PARD3B, DLG2, DTNA, ANKS1B, MAGI2, FOCAD, MAGI1, LPP, PSD3, MPP5, ACTN1, PARK2, NRXN1, ARHGAP24, FARP1, CTNNA2, JUP, TENM2, ADGRL3, NFIA	150	718	19662	4.56407	2.41755e-07	2.41755e-07	1.23956e-06
GOTERM_CC_DIRECT	GO:0042995~cell projection	19	11.3772	7.70108e-06	ANKS1B, MYO6, MAGI1, AGBL4, ACTN1, PARK2, ARHGAP24, FARP1, CTNNA2, CYLD, GPHN, SORBS2, TENM2, ATP8A2, CNTNAP2, ADGRL3, DLG2, DTNA, KIRREL3	150	712	19662	3.49792	0.00195417	0.000977563	0.010029
GOTERM_CC_DIRECT	GO:0005737~cytoplasm	76	45.509	1.99276e-05	FHIT, UTRN, BBX, ARHGAP21, CUL5, SND1, DDX60, DLG3, RBMS3, ITCH, 2010111I01RIK, DLG2, WWOX, RBFOX1, KCNMA1, ANKS1B, FMNL2, MYO6, MAGI2, MAGI1, CNTN5, MPP5, ESR1, ACTN1, PDE4D, PRKCE, ARHGAP24, CTNNA3, FARP1, CTNNA2, JUP, MAST4, MAP4K4, RALGAPA1, MED15, FRMD4B, DIS3L2, SLU7, PPP2R5E, CDK11B, RUVBL2, MYO5A, SGCZ, PREP, CAV1, FUT8, PEAK1, TTC3, CYLD, ARIH1, GPHN, FBXW7, TSC22D2, NPAS3, SORBS2, DDX19…	150	6631	19662	1.50235	0.00504888	0.0016858	0.0259494
GOTERM_CC_DIRECT	GO:0045202~synapse	15	8.98204	3.10588e-05	ANKS1B, MAGI2, MYO6, UTRN, PSD3, PCDH15, PARK2, NRXN1, FARP1, GPHN, TENM2, DMD, DLG3, DLG2, DTNA	150	505	19662	3.89347	0.00785802	0.00197032	0.0404415
GOTERM_CC_DIRECT	GO:0045211~postsynaptic membrane	10	5.98802	5.04063e-05	KCNMA1, ANKS1B, GPHN, TENM2, DMD, MET, PSD3, DLG3, PARK2, DLG2	150	222	19662	5.9045	0.0127219	0.00255743	0.0656263
GOTERM_CC_DIRECT	GO:0043234~protein complex	15	8.98204	0.000307221	KCNMA1, CAV1, MAGI2, MYO6, NRXN3, UTRN, MPP5, ESR1, PARK2, NRXN1, HDAC4, DMD, MYO5B, FBXO7, DTNA	150	628	19662	3.13089	0.0750783	0.0129235	0.399368
GOTERM_CC_DIRECT	GO:0014069~postsynaptic density	9	5.38922	0.000484911	ANKS1B, MAGI2, SORBS2, MET, PSD3, DLG3, PARK2, DLG2, CTNNA2	150	239	19662	4.93607	0.115911	0.0174456	0.629681
GOTERM_CC_DIRECT	GO:0016020~membrane	74	44.3114	0.000513677	NRG3, ZAN, CNTNAP5C, DPY19L1, ARHGAP21, GPC5, SND1, CNTNAP2, PARD3B, ITCH, FNDC3B, DLG2, KIRREL3, KCNMA1, ANKS1B, PTPRK, SLC12A8, MYO6, MAGI2, SCAMP2, MAGI1, CNTN5, NRXN3, LRP1B, PSD3, MPP5, ESR1, ACTN1, PDE4D, NRXN1, NAV3, TMEM26, PRKCE, ATP6V1D, FARP1, CTNNA2, JUP, NNT, MED15, SLU7, CPD, DCC, MYO5A, SGCZ, PREP, TMX1, CAV1, FUT8, CSMD3, CSMD1, LINGO2, CYLD, HNRNPM, GPHN, NCAPG2, DDX19A, SORBS2, …	150	6998	19662	1.3861	0.12235	0.0161811	0.66692
GOTERM_CC_DIRECT	GO:0005856~cytoskeleton	20	11.976	0.000764619	SGCZ, PTPN3, AGBL4, PEAK1, ACTN1, PDE4D, PLEKHH1, PRKCE, ARHGAP24, CTNNA3, FARP1, CTNNA2, JUP, ARHGAP21, CYLD, NOTCH1, GPHN, SORBS2, DMD, FRMD4B	150	1113	19662	2.35544	0.176579	0.0213562	0.991229
GOTERM_CC_DIRECT	GO:0001726~ruffle	6	3.59281	0.000782887	MYO5A, NOTCH1, MYO6, FRMD4B, ACTN1, RASA1	150	95	19662	8.27874	0.180394	0.0196966	1.0148
GOTERM_CC_DIRECT	GO:0005886~plasma membrane	55	32.9341	0.00117617	FHIT, NRG3, UTRN, ZAN, ARHGAP21, GPC5, CUL5, GUCY1A2, DLG3, ANGPT1, ITCH, 2010111I01RIK, WWOX, DLG2, KIRREL3, KCNMA1, ANKS1B, MAGI2, MYO6, CNTN5, MAGI1, MPP5, ESR1, PSD3, ACTN1, PDE4D, NRXN1, PRKCE, FARP1, CTNNA2, JUP, CPD, SGCZ, DCC, CAV1, PEAK1, CSMD3, CYLD, GPHN, SORBS2, DMD, NEDD4L, RASA1, DTNA, SLC2A9, PTPN3, MET, EHBP1, PCDH15, PARK2, NOTCH1, TENM2, ATP8A2, DENND4C, ADGRL3	150	4874	19662	1.47915	0.258383	0.0268089	1.52099
GOTERM_CC_DIRECT	GO:0030425~dendrite	12	7.18563	0.00129659	KCNMA1, MYO5A, PTPRK, GPHN, MAGI2, SORBS2, TENM2, MET, PARK2, DLG2, FARP1, KIRREL3	150	490	19662	3.21012	0.280751	0.0270887	1.6755
GOTERM_CC_DIRECT	GO:0005634~nucleus	63	37.7246	0.00279893	FHIT, BBX, RBM6, RORA, ESF1, CUL5, SND1, RTF1, SUPT3, ITCH, WWOX, STAG1, RBFOX1, ANKS1B, MYO6, MAGI2, MAGI1, GEN1, ESR1, ACTN1, NAV3, PRKCE, FOXN3, CTNNA2, JUP, RALGAPA1, MED15, SLU7, CDK11B, RUVBL2, PIAS1, CPD, PREP, SYCP1, TTC3, PHIP, HNRNPM, FBXW7, TCF20, NPAS3, TSC22D2, NIPBL, DDX19A, NCAPG2, DMD, THAP1, NEDD4L, BAZ2B, RBM28, FBXO7, LPP, CREB1, MACROD2, PARK2, ZFP445, HDAC4, NOTCH1, RNF7, TEN…	150	6019	19662	1.372	0.509301	0.053291	3.58445
GOTERM_CC_DIRECT	GO:0005916~fascia adherens	3	1.79641	0.00421218	JUP, ACTN1, CTNNA3	150	13	19662	30.2492	0.657729	0.0737234	5.34891
GOTERM_CC_DIRECT	GO:0005654~nucleoplasm	26	15.5689	0.00558788	UTRN, PEAK1, BBX, RORA, SYCP1, ESF1, HNRNPM, TCF20, NPAS3, SUPT3, STAG1, SCAMP2, MYO6, MAGI1, CREB1, MPP5, HDAC4, NOTCH1, RNF7, MED15, NAV2, TRPS1, SLU7, CDK11B, RUVBL2, NFIA	150	1935	19662	1.76128	0.759083	0.0905241	7.0378
GOTERM_CC_DIRECT	GO:0048471~perinuclear region of cytoplasm	13	7.78443	0.00649068	KCNMA1, CYLD, FBXW7, CAV1, MYO6, MAGI2, SORBS2, ESR1, CPD, FAF1, PARK2, PRKCE, MYO5B	150	692	19662	2.46249	0.808718	0.0982116	8.13097
GOTERM_CC_DIRECT	GO:0016459~myosin complex	4	2.39521	0.00718545	MYO5A, MYO6, MYH15, MYO5B	150	52	19662	10.0831	0.839858	0.102145	8.96415
GOTERM_CC_DIRECT	GO:0030424~axon	9	5.38922	0.00731153	MYO5A, DCC, PTPRK, MYO6, CREB1, ADGRL3, CTNNA2, KIRREL3, DTNA	150	370	19662	3.18843	0.844941	0.0983716	9.11459
GOTERM_CC_DIRECT	GO:0043025~neuronal cell body	11	6.58683	0.0076003	KCNMA1, MYO5A, PTPRK, GPHN, MYO6, SORBS2, MET, DLG3, NRXN1, MYO5B, DLG2	150	534	19662	2.70015	0.855987	0.0969633	9.45831
GOTERM_CC_DIRECT	GO:0005912~adherens junction	4	2.39521	0.00839058	NOTCH1, MAGI1, CTNNA3, CTNNA2	150	55	19662	9.53309	0.882369	0.101483	10.3928
GOTERM_CC_DIRECT	GO:0019005~SCF ubiquitin ligase complex	4	2.39521	0.0106485	ARIH1, FBXW7, FBXW4, FBXO9	150	60	19662	8.73867	0.934075	0.121454	13.0141
GOTERM_CC_DIRECT	GO:0001750~photoreceptor outer segment	4	2.39521	0.0143472	MYO5A, PTPRK, ATP8A2, PCDH15	150	67	19662	7.82567	0.974538	0.153669	17.1553
GOTERM_CC_DIRECT	GO:0030018~Z disc	5	2.99401	0.0147437	JUP, HDAC4, SORBS2, DMD, ACTN1	150	124	19662	5.28548	0.977012	0.151287	17.5883
GOTERM_CC_DIRECT	GO:0031234~extrinsic component of cytoplasmic side of plasma membrane	4	2.39521	0.0149276	CYLD, GPHN, FARP1, DTNA	150	68	19662	7.71059	0.978077	0.147153	17.7884
GOTERM_CC_DIRECT	GO:0005923~bicellular tight junction	5	2.99401	0.0176874	MAGI2, MAGI1, MPP5, DLG3, PARD3B	150	131	19662	5.00305	0.989249	0.165825	20.738
GOTERM_CC_DIRECT	GO:0005911~cell-cell junction	6	3.59281	0.0186229	JUP, PTPRK, TENM2, ACTN1, DLG3, ADGRL3	150	201	19662	3.91284	0.99156	0.16777	21.7155
GOTERM_CC_DIRECT	GO:0005902~microvillus	4	2.39521	0.0200462	MYO6, ANGPT1, LIPC, WWOX	150	76	19662	6.89895	0.994163	0.173453	23.1813
GOTERM_CC_DIRECT	GO:0005903~brush border	4	2.39521	0.0207457	CORO2A, MYO6, ACTN1, MYO5B	150	77	19662	6.80935	0.995131	0.173183	23.8923
GOTERM_CC_DIRECT	GO:0030175~filopodium	4	2.39521	0.0207457	TENM2, DMD, UTRN, FARP1	150	77	19662	6.80935	0.995131	0.173183	23.8923
GOTERM_CC_DIRECT	GO:1990452~Parkin-FBXW7-Cul1 ubiquitin ligase complex	2	1.1976	0.0225635	FBXW7, PARK2	150	3	19662	87.3867	0.996963	0.181178	25.7119
GOTERM_CC_DIRECT	GO:0043197~dendritic spine	5	2.99401	0.0262822	ANKS1B, TENM2, ACTN1, MYO5B, FARP1	150	148	19662	4.42838	0.998847	0.201882	29.3097
GOTERM_CC_DIRECT	GO:0005925~focal adhesion	8	4.79042	0.0296629	JUP, CAV1, FOCAD, LPP, SORBS2, PEAK1, ACTN1, ARHGAP24	150	391	19662	2.68194	0.999523	0.218642	32.4402
GOTERM_CC_DIRECT	GO:0000151~ubiquitin ligase complex	4	2.39521	0.0310483	ARIH1, ITCH, PARK2, FBXO7	150	90	19662	5.82578	0.999668	0.221474	33.6857
GOTERM_CC_DIRECT	GO:0005794~Golgi apparatus	16	9.58084	0.0364957	MYO5A, CAV1, MYO6, SCAMP2, FUT8, AGBL4, ESR1, PARK2, PRKCE, ARHGAP21, FBXW7, NOTCH1, TENM2, ATP8A2, CNTNAP2, WWOX	150	1190	19662	1.76242	0.999921	0.248858	38.3802
GOTERM_CC_DIRECT	GO:0043005~neuron projection	8	4.79042	0.0411387	MYO5A, MAGI2, TENM2, MET, ESR1, PARK2, MYO5B, FARP1	150	420	19662	2.49676	0.999977	0.269357	42.1373
GOTERM_CC_DIRECT	GO:0070062~extracellular exosome	29	17.3653	0.0457264	MYO5A, FHIT, OPCML, FUT8, UTRN, PHIP, HNRNPM, NIPBL, SND1, ANGPT1, NEDD4L, ITCH, MYO5B, KCNMA1, PTPRD, CACNA2D1, SCAMP2, MYO6, GEN1, MPP5, ACTN1, PCDH15, OXSR1, ZFP445, ATP6V1D, JUP, THSD4, RUVBL2, CPD	150	2674	19662	1.42159	0.999993	0.287995	45.6409
GOTERM_MF_DIRECT	GO:0005515~protein binding	63	37.7246	1.09066e-08	NRG3, UTRN, RORA, CUL5, SND1, DDX60, DLG3, CNTNAP2, ITCH, WWOX, DLG2, KIRREL3, KCNMA1, ANKS1B, MAGI2, MYO6, MAGI1, LRP1B, MPP5, ESR1, ACTN1, PDE4D, NRXN1, PRKCE, CTNNA3, JUP, RALGAPA1, FRMD4B, RUVBL2, PIAS1, SGCZ, MYO5A, DCC, CAV1, SYCP1, TTC3, CYLD, GPHN, FBXW7, TCF20, NPAS3, NCAPG2, DMD, NEDD4L, RASA1, DTNA, PTPRD, CACNA2D1, LPP, AGBL4, CREB1, EHBP1, PCDH15, OXSR1, PARK2, HDAC4, NOTCH1, RNF7, T…	137	4092	17446	1.96056	3.51192e-06	3.51192e-06	1.47317e-05
GOTERM_MF_DIRECT	GO:0008013~beta-catenin binding	6	3.59281	0.000504054	PTPRK, MET, ESR1, RORA, PARK2, CTNNA3	137	84	17446	9.09593	0.149853	0.0779659	0.678691
GOTERM_MF_DIRECT	GO:0008270~zinc ion binding	20	11.976	0.000678015	LPP, AGBL4, UTRN, ESR1, RORA, TTC3, CYLD, HDAC4, ARIH1, TCF20, RNF7, DMD, TRPS1, SLU7, THAP1, PIAS1, CPD, BAZ2B, 2010111I01RIK, DTNA	137	1075	17446	2.36917	0.196192	0.0702116	0.911932
GOTERM_MF_DIRECT	GO:0004385~guanylate kinase activity	3	1.79641	0.00123478	MPP5, DLG3, DLG2	137	7	17446	54.5756	0.328234	0.0946749	1.65502
GOTERM_MF_DIRECT	GO:0003779~actin binding	10	5.98802	0.00134262	KCNMA1, MYO5A, CORO2A, FMNL2, MYO6, DMD, UTRN, ACTN1, PARK2, MYO5B	137	338	17446	3.76755	0.351188	0.0828852	1.79834
GOTERM_MF_DIRECT	GO:0031625~ubiquitin protein ligase binding	9	5.38922	0.00174563	ARIH1, FHIT, FBXW7, CUL5, DLG3, FAF1, PIAS1, PARK2, FBXO7	137	284	17446	4.03552	0.430265	0.0895023	2.33228
GOTERM_MF_DIRECT	GO:0019901~protein kinase binding	11	6.58683	0.00214631	MYO5A, JUP, PTPRK, HDAC4, CYLD, CAV1, UTRN, FAF1, PARK2, PRKCE, FBXO7	137	434	17446	3.22759	0.499354	0.0941093	2.86047
GOTERM_MF_DIRECT	GO:0030165~PDZ domain binding	6	3.59281	0.00214792	MAGI2, DLG3, PARK2, DLG2, KIRREL3, DTNA	137	116	17446	6.58671	0.499614	0.0829075	2.86258
GOTERM_MF_DIRECT	GO:0051015~actin filament binding	6	3.59281	0.00375075	CORO2A, MYO6, UTRN, ACTN1, CTNNA3, CTNNA2	137	132	17446	5.78832	0.701807	0.1258	4.94906
GOTERM_MF_DIRECT	GO:0017166~vinculin binding	3	1.79641	0.00378279	DMD, UTRN, ACTN1	137	12	17446	31.8358	0.704879	0.114884	4.99034
GOTERM_MF_DIRECT	GO:0051117~ATPase binding	5	2.99401	0.0049701	CAV1, PTPN3, ESR1, RUVBL2, PDE4D	137	88	17446	7.2354	0.798982	0.135714	6.50846
GOTERM_MF_DIRECT	GO:0032947~protein complex scaffold	4	2.39521	0.00550701	CAV1, GPHN, MAGI2, MAGI1	137	46	17446	11.0733	0.831051	0.137724	7.18757
GOTERM_MF_DIRECT	GO:0019900~kinase binding	5	2.99401	0.00581513	CAV1, DLG3, PARK2, DLG2, RASA1	137	92	17446	6.92082	0.847095	0.134508	7.57523
GOTERM_MF_DIRECT	GO:0019899~enzyme binding	9	5.38922	0.010514	NOTCH1, CAV1, CREB1, ESR1, CNTNAP2, PIAS1, PARK2, PRKCE, WWOX	137	384	17446	2.9846	0.966741	0.215808	13.3043
GOTERM_MF_DIRECT	GO:0050998~nitric-oxide synthase binding	3	1.79641	0.0125828	CAV1, ARG2, DMD	137	22	17446	17.365	0.983048	0.238013	15.7209
GOTERM_MF_DIRECT	GO:0046872~metal ion binding	38	22.7545	0.0144554	RBM6, RORA, TTC3, ARIH1, CYLD, TCF20, GPHN, SORBS2, ARG2, DMD, THAP1, 2010111I01RIK, DTNA, KCNMA1, CACNA2D1, GEN1, NRXN3, LPP, AGBL4, ESR1, ACTN1, PDE4D, NRXN1, PARK2, OXSR1, PRKCE, ZFP445, MAST4, HDAC4, NOTCH1, RNF7, TRPS1, ATP8A2, DIS3L2, SLU7, CPD, PIAS1, ADGRL3	137	3355	17446	1.44234	0.9908	0.254006	17.8543
GOTERM_MF_DIRECT	GO:0044325~ion channel binding	5	2.99401	0.0144794	CAV1, ACTN1, PDE4D, NEDD4L, RASA1	137	120	17446	5.30596	0.990872	0.241385	17.8813
GOTERM_MF_DIRECT	GO:0005102~receptor binding	9	5.38922	0.0155088	PTPRD, CAV1, GPHN, NRG3, TENM2, ANGPT1, NRXN1, PRKCE, RASA1	137	412	17446	2.78177	0.993481	0.243921	19.0324
GOTERM_MF_DIRECT	GO:0050839~cell adhesion molecule binding	4	2.39521	0.0180154	JUP, PTPRD, TENM2, NRXN1	137	71	17446	7.17426	0.997131	0.265157	21.773
GOTERM_MF_DIRECT	GO:0035255~ionotropic glutamate receptor binding	3	1.79641	0.0186412	DLG3, MYO5B, DLG2	137	27	17446	14.1492	0.997664	0.261369	22.4437
GOTERM_MF_DIRECT	GO:0061630~ubiquitin protein ligase activity	6	3.59281	0.0199016	ARIH1, CUL5, RNF7, NEDD4L, ITCH, PARK2	137	199	17446	3.83949	0.998455	0.265257	23.7783
GOTERM_MF_DIRECT	GO:0045296~cadherin binding	3	1.79641	0.0213454	JUP, CTNNA3, CTNNA2	137	29	17446	13.1734	0.999039	0.270796	25.2811
GOTERM_MF_DIRECT	GO:0032403~protein complex binding	8	4.79042	0.0222241	KCNMA1, MAGI2, MET, ESR1, PCDH15, CPD, PARK2, RASA1	137	358	17446	2.84566	0.99928	0.269953	26.1822
GOTERM_MF_DIRECT	GO:0003774~motor activity	4	2.39521	0.0238362	MYO5A, MYO6, MYH15, MYO5B	137	79	17446	6.44775	0.999577	0.276515	27.8093
GOTERM_MF_DIRECT	GO:0019904~protein domain specific binding	7	4.19162	0.0258214	HNRNPM, SORBS2, MPP5, ACTN1, DLG3, FAF1, PIAS1	137	289	17446	3.08443	0.99978	0.286055	29.7673
GOTERM_MF_DIRECT	GO:0016787~hydrolase activity	20	11.976	0.0289972	PREP, PTPRK, FHIT, PTPRD, PTPN3, GEN1, AGBL4, MACROD2, PDE4D, CYLD, HDAC4, DDX19A, ARG2, THSD4, DIS3L2, ATP8A2, RUVBL2, CPD, LIPC, 2010111I01RIK	137	1533	17446	1.66136	0.999923	0.305407	32.7975
GOTERM_MF_DIRECT	GO:0019903~protein phosphatase binding	4	2.39521	0.0314599	JUP, MET, DLG3, DLG2	137	88	17446	5.78832	0.999966	0.31697	35.0636
GOTERM_MF_DIRECT	GO:0004842~ubiquitin-protein transferase activity	7	4.19162	0.0425713	ARIH1, FBXW7, RNF7, NEDD4L, ITCH, PARK2, TTC3	137	326	17446	2.73436	0.999999	0.393649	44.435
GOTERM_MF_DIRECT	GO:0046982~protein heterodimerization activity	9	5.38922	0.0481929	MYO5A, RALGAPA1, CUL5, NOTCH1, CAV1, TENM2, MET, DLG2, FBXO7	137	514	17446	2.22974	1	0.422145	48.6835
Category
Term: ID and Name of pathway.
Count: integer with the number of ids of the gene list that belong to this term.
%: after converting user input gene IDs to corresponding DAVID gene ID, it refers to the percentage of DAVID genes in the list associated with a particular annotation term.
Pvalue: the EASE Score, a modified Fisher Exact P-Value. It is an alternative name of Fisher Exact Statistics in DAVID system, referring to one-tail Fisher Exact Probability Value used for gene-enrichment analysis.
Genes: character in comma separated style with the genes present in the term.
List.Total, Pop.Hits, Pop.Total: integers (in addition to Count) to build the 2x2 contingency table in order to compute the EASE Score.
Fold Enrichment: To measure the magnitude of enrichment. For example, 10% of user’s genes are kinases versus 1% of genes in human genome (this is population background) are kinases. Thus, the fold enrichment is tenfold. Fold enrichment along with EASE score could rank the enriched terms in a more comprehensive way.
Bonferroni, Benjamini, FDR: To globally correct enrichment P-values to control family-wide false discovery rate under certain rate (e.g., r0.05). It is one of the multiple testing correction techniques (Bonferroni, Benjamini and FDR) provided by DAVID
