# Supplementary material for: NOTCH1 activation compensates BRCA1 deficiency and promotes triple-negative breast cancer formation
Source: Nat Commun. 2020 Jun 26;11:3256. doi: 10.1038/s41467-020-16936-9 (PMC7320176; doi:10.1038/s41467-020-16936-9)
Supplement: Supplementary file 10 — Supplementary Data 7 [file 41467_2020_16936_MOESM10_ESM.xlsx]

## Sheet: Sheet1
Supplementary Data 7. Gene set enrichment analysis of candidate genes
NAME	SIZE	ES	NES	NOM p-val	FDR q-val	FWER p-val	RANK AT MAX	LEADING EDGE
REACTOME_DISEASE	15	0.558392	1.59155	0.0235798	0.524981	0.524981	11	tags=27%, list=7%, signal=27%
DAVICIONI_MOLECULAR_ARMS_VS_ERMS_UP	10	0.61195	1.59284	0.0246085	0.524981	0.524981	18	tags=40%, list=11%, signal=38%
REACTOME_DISEASES_OF_SIGNAL_TRANSDUCTION	10	0.615416	1.60186	0.0246085	0.524981	0.524981	11	tags=30%, list=7%, signal=30%
BLALOCK_ALZHEIMERS_DISEASE_UP	31	0.449424	1.4648	0.0526849	0.583126	0.583126	52	tags=48%, list=31%, signal=41%
ONDER_CDH1_TARGETS_2_DN	12	0.532779	1.44622	0.0592105	0.583126	0.583126	43	tags=50%, list=25%, signal=40%
BENPORATH_SOX2_TARGETS	10	0.555113	1.44489	0.0704698	0.583126	0.583126	49	tags=60%, list=29%, signal=45%
REACTOME_GENERIC_TRANSCRIPTION_PATHWAY	13	0.512598	1.41605	0.0812568	0.583126	0.583126	41	tags=46%, list=24%, signal=38%
BENPORATH_NANOG_TARGETS	16	0.499046	1.43735	0.0820021	0.583126	0.583126	36	tags=44%, list=21%, signal=38%
REACTOME_GENE_EXPRESSION_TRANSCRIPTION	16	0.498879	1.43687	0.0820021	0.583126	0.583126	41	tags=44%, list=24%, signal=37%
ACEVEDO_LIVER_CANCER_UP	11	0.513165	1.36283	0.116408	0.686341	0.686341	11	tags=27%, list=7%, signal=27%
DUTERTRE_ESTRADIOL_RESPONSE_24HR_DN	10	-0.383648	-1.38046	0.12963	0.686341	0.686341	109	tags=100%, list=64%, signal=38%
KOINUMA_TARGETS_OF_SMAD2_OR_SMAD3	11	0.496672	1.31903	0.138581	0.686341	0.686341	36	tags=45%, list=21%, signal=38%
REACTOME_POST_TRANSLATIONAL_PROTEIN_MODIFICATION	18	0.451641	1.33284	0.139413	0.686341	0.686341	12	tags=22%, list=7%, signal=23%
SCHAEFFER_PROSTATE_DEVELOPMENT_6HR_DN	11	0.486884	1.29303	0.159645	0.729807	0.729807	49	tags=55%, list=29%, signal=41%
Column descriptions:
NAME: Gene set name.
SIZE: Number of genes in the gene set after filtering out those genes not in the expression dataset
ES: Enrichment score for the gene set; that is, the degree to which this gene set is overrepresented at the top or bottom of the ranked list of genes in the expression dataset.
NES: Normalized enrichment score; that is, the enrichment score for the gene set after it has been normalized across analyzed gene sets.
NOM p-val: Nominal p value; that is, the statistical significance of the enrichment score. The nominal p value is not adjusted for gene set size or multiple hypothesis testing; therefore, it is of limited use in comparing gene sets.
FDR q-val: False discovery rate; that is, the estimated probability that the normalized enrichment score represents a false positive finding.
FWER p-val: Familywise-error rate; that is, a more conservatively estimated probability that the normalized enrichment score represents a false positive finding. Because the goal of GSEA is to generate hypotheses, the GSEA team recommends focusing on the FDR statistic.
RANK AT MAX: The position in the ranked list at which the maximum enrichment score occurred. The more interesting gene sets achieve the maximum enrichment score near the top or bottom of the ranked list; that is, the rank at max is either very small or very large.
LEADING EDGE: Displays the three statistics used to define the leading edge subset: Tags. The percentage of gene hits before (for positive ES) or after (for negative ES) the peak in the running enrichment score. This gives an indication of the percentage of genes contributing to the enrichment score. List. The percentage of genes in the ranked gene list before (for positive ES) or after (for nega…
