# Supplementary material for: NOTCH1 activation compensates BRCA1 deficiency and promotes triple-negative breast cancer formation
Source: Nat Commun. 2020 Jun 26;11:3256. doi: 10.1038/s41467-020-16936-9 (PMC7320176; doi:10.1038/s41467-020-16936-9)
Supplement: Supplementary file 11 — Supplementary Data 8 [file 41467_2020_16936_MOESM11_ESM.xlsx]

## Sheet: Sheet1
Supplementary Data 8. List of 169 putative driver genes
Gene list	No. of Samples trapped this gene	No. of insertion sites		% of Onco-insertion	Type of driver genes (Onco-insertion>70%)	*means CAG promoter orientation in transposon is same with ORF of host gene
		Onco-insertion*	TS-insertion**			**means CAG promoter orientation in transposon is different with ORF of host gene
Notch1	108	106	37	0.741259	Oncogene
Jup	102	119	17	0.875	Oncogene
Lipc	97	82	66	0.554054	Tumor Suppressor
Cntnap5c	79	56	44	0.56	Tumor Suppressor
Cul5	77	65	43	0.601852	Tumor Suppressor
Hdac4	73	44	56	0.44	Tumor Suppressor
Cntn5	69	55	50	0.52381	Tumor Suppressor
Nrxn3	67	32	49	0.395062	Tumor Suppressor
Thap1	61	48	26	0.648649	Tumor Suppressor
Tsc22d2	57	20	46	0.30303	Tumor Suppressor
Met	56	61	11	0.847222	Oncogene
Rtf1	54	45	27	0.625	Tumor Suppressor
Gphn	53	34	30	0.53125	Tumor Suppressor
Arg2	50	34	33	0.507463	Tumor Suppressor
Pde4d	49	27	29	0.482143	Tumor Suppressor
Zfp445	49	35	18	0.660377	Tumor Suppressor
Dmd	45	18	31	0.367347	Tumor Suppressor
Ptprd	45	26	24	0.52	Tumor Suppressor
Fam13c	44	1	44	0.0222222	Tumor Suppressor
Cntnap2	42	31	22	0.584906	Tumor Suppressor
Gm30319	41	29	24	0.54717	Tumor Suppressor
Supt3	38	29	18	0.617021	Tumor Suppressor
Med15	38	25	22	0.531915	Tumor Suppressor
Rpl26-ps4	38	22	25	0.468085	Tumor Suppressor
Npas3	35	23	20	0.534884	Tumor Suppressor
Gm40462	35	29	17	0.630435	Tumor Suppressor
Arih1	35	17	20	0.459459	Tumor Suppressor
Gpc5	35	18	21	0.461538	Tumor Suppressor
Fhit	35	27	12	0.692308	Tumor Suppressor
Macrod2	34	13	24	0.351351	Tumor Suppressor
Lrp1b	34	16	21	0.432432	Tumor Suppressor
Atp6v1d	34	20	22	0.47619	Tumor Suppressor
Slc12a8	33	18	18	0.5	Tumor Suppressor
Dtna	33	21	19	0.525	Tumor Suppressor
Setd2	33	27	11	0.710526	Oncogene
Cav1	33	22	29	0.431373	Tumor Suppressor
Anks1b	33	15	18	0.454545	Tumor Suppressor
Lpp	32	11	29	0.275	Tumor Suppressor
Ncapg2	31	0	31	0	Tumor Suppressor
D430020J02Rik	31	31	0	1	Oncogene
Rbfox1	31	22	12	0.647059	Tumor Suppressor
Lingo2	31	16	19	0.457143	Tumor Suppressor
Ptpn3	30	13	22	0.371429	Tumor Suppressor
Peak1	30	21	10	0.677419	Tumor Suppressor
Prep	29	11	22	0.333333	Tumor Suppressor
Fbxw4	29	19	13	0.59375	Tumor Suppressor
Rbms3	29	12	19	0.387097	Tumor Suppressor
Tbc1d22b	28	7	22	0.241379	Tumor Suppressor
Foxn3	28	4	26	0.133333	Tumor Suppressor
Magi2	27	10	21	0.322581	Tumor Suppressor
Fmnl2	27	5	23	0.178571	Tumor Suppressor
Stag1	27	19	9	0.678571	Tumor Suppressor
Opcml	27	19	15	0.558824	Tumor Suppressor
Prkce	26	17	10	0.62963	Tumor Suppressor
Myo5b	26	17	19	0.472222	Tumor Suppressor
2007-09-01	26	8	23	0.258065	Tumor Suppressor
A330049N07Rik	26	16	20	0.444444	Tumor Suppressor
Pard3b	25	16	9	0.64	Tumor Suppressor
Thsd4	25	8	18	0.307692	Tumor Suppressor
Pias1	25	6	19	0.24	Tumor Suppressor
Snd1	25	12	16	0.428571	Tumor Suppressor
Psd3	24	3	23	0.115385	Tumor Suppressor
Ctnna2	24	15	11	0.576923	Tumor Suppressor
Csmd3	24	13	13	0.5	Tumor Suppressor
Nav3	24	19	8	0.703704	Oncogene
Nrg3	23	10	14	0.416667	Tumor Suppressor
Farp1	23	12	12	0.5	Tumor Suppressor
Ehbp1	23	21	6	0.777778	Oncogene
Adgrl3	23	17	10	0.62963	Tumor Suppressor
Pcdh15	23	7	16	0.304348	Tumor Suppressor
Ptprk	23	9	14	0.391304	Tumor Suppressor
Fut8	23	15	13	0.535714	Tumor Suppressor
Baz2b	23	19	7	0.730769	Oncogene
Sgcz	22	9	15	0.375	Tumor Suppressor
Nrxn1	22	13	11	0.541667	Tumor Suppressor
Tenm2	22	9	13	0.409091	Tumor Suppressor
Kirrel3	22	10	13	0.434783	Tumor Suppressor
Wwox	21	9	13	0.409091	Tumor Suppressor
Nedd4l	21	9	12	0.428571	Tumor Suppressor
Bbx	21	12	10	0.545455	Tumor Suppressor
Gm38803	21	3	30	0.0909091	Tumor Suppressor
Cpd	21	4	21	0.16	Tumor Suppressor
Actn1	21	18	3	0.857143	Oncogene
Peak1os	21	3	19	0.136364	Tumor Suppressor
Ccser1	21	17	5	0.772727	Oncogene
Tmem26	21	21	0	1	Oncogene
Tcf20	21	2	21	0.0869565	Tumor Suppressor
Dennd4c	21	16	6	0.727273	Oncogene
Ttc3	20	20	2	0.909091	Oncogene
Creb1	20	15	9	0.625	Tumor Suppressor
Csmd1	20	10	13	0.434783	Tumor Suppressor
Esf1	20	6	14	0.3	Tumor Suppressor
2010111I01Rik	20	19	3	0.863636	Oncogene
Focad	20	15	7	0.681818	Tumor Suppressor
Myo6	20	16	5	0.761905	Oncogene
Mpp5	20	9	15	0.375	Tumor Suppressor
Phip	20	16	8	0.666667	Tumor Suppressor
2003-03-01	20	3	17	0.15	Tumor Suppressor
Faf1	20	11	9	0.55	Tumor Suppressor
Fbxl17	20	5	17	0.227273	Tumor Suppressor
Agbl4	20	6	14	0.3	Tumor Suppressor
Frmd4b	19	17	2	0.894737	Oncogene
Tanc2	19	8	13	0.380952	Tumor Suppressor
Ddx19a	19	17	3	0.85	Oncogene
Map4k4	19	5	16	0.238095	Tumor Suppressor
Nipbl	19	5	16	0.238095	Tumor Suppressor
Kcnma1	18	12	6	0.666667	Tumor Suppressor
Arhgap24	18	5	15	0.25	Tumor Suppressor
Tmx1	18	8	17	0.32	Tumor Suppressor
Rbm6	18	5	13	0.277778	Tumor Suppressor
Arhgap21	18	12	6	0.666667	Tumor Suppressor
Plekhh1	18	12	6	0.666667	Tumor Suppressor
Zan	18	4	15	0.210526	Tumor Suppressor
Itch	18	15	4	0.789474	Oncogene
Rora	18	13	6	0.684211	Tumor Suppressor
Cacna2d1	17	10	7	0.588235	Tumor Suppressor
Rbm28	17	3	15	0.166667	Tumor Suppressor
Magi1	17	7	11	0.388889	Tumor Suppressor
Trps1	17	11	10	0.52381	Tumor Suppressor
Samd12	17	9	15	0.375	Tumor Suppressor
Utrn	16	8	8	0.5	Tumor Suppressor
Ubap2	16	15	2	0.882353	Oncogene
Sycp1	16	3	14	0.176471	Tumor Suppressor
Mast4	16	12	4	0.75	Oncogene
Dcc	16	8	11	0.421053	Tumor Suppressor
Mctp1	16	9	8	0.529412	Tumor Suppressor
Ppp2r5e	16	11	7	0.611111	Tumor Suppressor
Ralgapa1	16	9	14	0.391304	Tumor Suppressor
Ctnna3	16	8	10	0.444444	Tumor Suppressor
Gucy1a2	16	14	2	0.875	Oncogene
Gfod1	16	3	14	0.176471	Tumor Suppressor
Gm6247	16	13	4	0.764706	Oncogene
Rpl36-ps9	16	14	3	0.823529	Oncogene
Cyld	16	14	2	0.875	Oncogene
Slu7	16	3	16	0.157895	Tumor Suppressor
Scamp2	16	14	4	0.777778	Oncogene
Esr1	16	3	13	0.1875	Tumor Suppressor
Coro2a	15	13	2	0.866667	Oncogene
Dlg2	15	8	8	0.5	Tumor Suppressor
Nfia	15	7	8	0.466667	Tumor Suppressor
Sdha	15	12	6	0.666667	Tumor Suppressor
Hnrnpm	15	14	1	0.933333	Oncogene
Ruvbl2	15	0	15	0	Tumor Suppressor
Rnf7	14	6	10	0.375	Tumor Suppressor
Atp8a2	14	12	2	0.857143	Oncogene
Myo5a	13	7	9	0.4375	Tumor Suppressor
Fndc3b	12	8	7	0.533333	Tumor Suppressor
Rasa1	12	6	6	0.5	Tumor Suppressor
Fbxo9	11	3	11	0.214286	Tumor Suppressor
Ddx60	11	9	2	0.818182	Oncogene
Myh15	11	8	4	0.666667	Tumor Suppressor
Park2	11	2	9	0.181818	Tumor Suppressor
Nav2	10	5	6	0.454545	Tumor Suppressor
Sorbs2	10	5	5	0.5	Tumor Suppressor
Bmt2	10	2	9	0.181818	Tumor Suppressor
Fbxo7	10	4	9	0.307692	Tumor Suppressor
Dpy19l1	9	4	5	0.444444	Tumor Suppressor
Sorbs2os	9	5	4	0.555556	Tumor Suppressor
Nnt	9	7	2	0.777778	Oncogene
Gen1	8	0	8	0	Tumor Suppressor
Oxsr1	8	5	3	0.625	Tumor Suppressor
Angpt1	7	3	4	0.428571	Tumor Suppressor
Fbxw7	7	2	5	0.285714	Tumor Suppressor
Slc2a9	6	5	1	0.833333	Oncogene
Dis3l2	5	4	1	0.8	Oncogene
Cdk11b	5	4	1	0.8	Oncogene
Dlg3	5	0	6	0	Tumor Suppressor
Gm32849	5	4	2	0.666667	Tumor Suppressor
Gm32994	4	0	4	0	Tumor Suppressor
