# Supplementary material for: NOTCH1 activation compensates BRCA1 deficiency and promotes triple-negative breast cancer formation
Source: Nat Commun. 2020 Jun 26;11:3256. doi: 10.1038/s41467-020-16936-9 (PMC7320176; doi:10.1038/s41467-020-16936-9)
Supplement: Supplementary file 12 — Supplementary Data 9 [file 41467_2020_16936_MOESM12_ESM.xlsx]

## Sheet: Sheet1
Supplementary Data 9. Gene set enrichment analysis of Notch1-driven TNBC tumors
NAME	SIZE	ES	NES	NOM p-val	FDR q-val	FWER p-val	RANK AT MAX	LEADING EDGE
LIEN_BREAST_CARCINOMA_METAPLASTIC	34	0.638618	1.81706	0	0.0496823	0.44	6062	tags=44%, list=20%, signal=55%
RICKMAN_HEAD_AND_NECK_CANCER_F	50	0.611419	1.82295	0	0.0472908	0.42	5105	tags=62%, list=17%, signal=75%
BIOCARTA_PITX2_PATHWAY	15	0.840988	1.82818	0	0.0466844	0.38	404	tags=20%, list=1%, signal=20%
VILIMAS_NOTCH1_TARGETS_DN	20	0.75082	1.83296	0	0.0459632	0.35	6657	tags=85%, list=22%, signal=109%
HOLLERN_EMT_BREAST_TUMOR_UP	100	0.603569	1.92885	0	0.0413607	0.06	9127	tags=72%, list=31%, signal=103%
KUNINGER_IGF1_VS_PDGFB_TARGETS_UP	78	0.601474	1.92842	0	0.0275738	0.06	5934	tags=54%, list=20%, signal=67%
TURASHVILI_BREAST_LOBULAR_CARCINOMA_VS_DUCTAL_NORMAL_UP	63	0.621447	1.89128	0	0.0255269	0.12	7394	tags=62%, list=25%, signal=82%
RADAEVA_RESPONSE_TO_IFNA1_UP	46	0.630633	1.85555	0	0.0249808	0.18	7460	tags=50%, list=25%, signal=67%
TSAI_RESPONSE_TO_RADIATION_THERAPY	30	0.680193	1.87749	0	0.0228751	0.14	7525	tags=73%, list=25%, signal=98%
KEGG_COMPLEMENT_AND_COAGULATION_CASCADES	57	0.624966	1.89117	0	0.022336	0.12	6435	tags=67%, list=22%, signal=85%
MOSERLE_IFNA_RESPONSE	22	0.691984	1.87144	0	0.0219774	0.15	7816	tags=77%, list=26%, signal=105%
LIAN_LIPA_TARGETS_6M	68	0.609533	1.92608	0	0.0206804	0.06	6129	tags=59%, list=21%, signal=74%
MCLACHLAN_DENTAL_CARIES_UP	200	0.53312	1.90691	0	0.0205919	0.08	7914	tags=58%, list=27%, signal=78%
LIAN_NEUTROPHIL_GRANULE_CONSTITUENTS	24	0.729061	1.91302	0	0.0192747	0.07	6786	tags=54%, list=23%, signal=70%
NAKAYAMA_SOFT_TISSUE_TUMORS_PCA1_UP	61	0.643909	1.98334	0	0.0138552	0.01	6161	tags=59%, list=21%, signal=74%
CHARAFE_BREAST_CANCER_BASAL_VS_MESENCHYMAL_UP	103	-0.586808	-1.9143	0	0.0170557	0.17	5793	tags=38%, list=19%, signal=47%
HOLLERN_EMT_BREAST_TUMOR_DN	88	-0.624546	-2.05892	0	0.00372027	0.02	7828	tags=59%, list=26%, signal=80%
RICKMAN_TUMOR_DIFFERENTIATED_WELL_VS_MODERATELY_DN	102	-0.615307	-2.08912	0	0.00282683	0.01	5953	tags=42%, list=20%, signal=53%
HUPER_BREAST_BASAL_VS_LUMINAL_UP	43	-0.702455	-1.99737	0	0.0027902	0.02	4863	tags=56%, list=16%, signal=67%
JAEGER_METASTASIS_DN	227	-0.55235	-1.99305	0	0.00223216	0.02	5911	tags=52%, list=20%, signal=65%
HOLLERN_SQUAMOUS_BREAST_TUMOR	111	-0.704182	-2.32732	0	0	0	3846	tags=48%, list=13%, signal=55%
Column descriptions:
NAME: Gene set name.
SIZE: Number of genes in the gene set after filtering out those genes not in the expression dataset
ES: Enrichment score for the gene set; that is, the degree to which this gene set is overrepresented at the top or bottom of the ranked list of genes in the expression dataset.
NES: Normalized enrichment score; that is, the enrichment score for the gene set after it has been normalized across analyzed gene sets.
NOM p-val: Nominal p value; that is, the statistical significance of the enrichment score. The nominal p value is not adjusted for gene set size or multiple hypothesis testing; therefore, it is of limited use in comparing gene sets.
FDR q-val: False discovery rate; that is, the estimated probability that the normalized enrichment score represents a false positive finding.
FWER p-val: Familywise-error rate; that is, a more conservatively estimated probability that the normalized enrichment score represents a false positive finding. Because the goal of GSEA is to generate hypotheses, the GSEA team recommends focusing on the FDR statistic.
RANK AT MAX: The position in the ranked list at which the maximum enrichment score occurred. The more interesting gene sets achieve the maximum enrichment score near the top or bottom of the ranked list; that is, the rank at max is either very small or very large.
LEADING EDGE: Displays the three statistics used to define the leading edge subset: Tags. The percentage of gene hits before (for positive ES) or after (for negative ES) the peak in the running enrichment score. This gives an indication of the percentage of genes contributing to the enrichment score. List. The percentage of genes in the ranked gene list before (for positive ES) or after (for nega…
