# Supplementary material for: NOTCH1 activation compensates BRCA1 deficiency and promotes triple-negative breast cancer formation
Source: Nat Commun. 2020 Jun 26;11:3256. doi: 10.1038/s41467-020-16936-9 (PMC7320176; doi:10.1038/s41467-020-16936-9)
Supplement: Supplementary file 13 — Supplementary Data 10 [file 41467_2020_16936_MOESM13_ESM.xlsx]

## Sheet: Sheet1
Supplementary Data 10. Sequence of oligos
SB Illumina adaptor
Oligo	Sequence	Barcode/Index
T3-F01	AATGATACGGCGACCACCGAGATCTACACTCTTTCCCTACACGACGCTCTTCCGATCTTATCACGGTATGTAAACTTCCGACTTCAACTG	TATCACG
T3-F02	AATGATACGGCGACCACCGAGATCTACACTCTTTCCCTACACGACGCTCTTCCGATCTCGATGTGTATGTAAACTTCCGACTTCAACTG	CGATGT
T3-F03	AATGATACGGCGACCACCGAGATCTACACTCTTTCCCTACACGACGCTCTTCCGATCTATTTAGGCGTATGTAAACTTCCGACTTCAACTG	ATTTAGGC
T3-F04	AATGATACGGCGACCACCGAGATCTACACTCTTTCCCTACACGACGCTCTTCCGATCTGATTGACCAGTATGTAAACTTCCGACTTCAACTG	GATTGACCA
T3-F05	AATGATACGGCGACCACCGAGATCTACACTCTTTCCCTACACGACGCTCTTCCGATCTCGATACAGTGGTATGTAAACTTCCGACTTCAACTG	CGATACAGTG
T3-F06	AATGATACGGCGACCACCGAGATCTACACTCTTTCCCTACACGACGCTCTTCCGATCTTCGATGCCAATGTATGTAAACTTCCGACTTCAACTG	TCGATGCCAAT
T3-F07	AATGATACGGCGACCACCGAGATCTACACTCTTTCCCTACACGACGCTCTTCCGATCTATCGATCAGATCGTATGTAAACTTCCGACTTCAACTG	ATCGATCAGATC
T3-F08	AATGATACGGCGACCACCGAGATCTACACTCTTTCCCTACACGACGCTCTTCCGATCTGATCGATACTTGAGTATGTAAACTTCCGACTTCAACTG	GATCGATACTTGA
T3-F09	AATGATACGGCGACCACCGAGATCTACACTCTTTCCCTACACGACGCTCTTCCGATCTGATCAGGTATGTAAACTTCCGACTTCAACTG	GATCAG
T3-F10	AATGATACGGCGACCACCGAGATCTACACTCTTTCCCTACACGACGCTCTTCCGATCTTTAGCTTGTATGTAAACTTCCGACTTCAACTG	TTAGCTT
T3-F11	AATGATACGGCGACCACCGAGATCTACACTCTTTCCCTACACGACGCTCTTCCGATCTATGGCTACGTATGTAAACTTCCGACTTCAACTG	ATGGCTAC
T3-F12	AATGATACGGCGACCACCGAGATCTACACTCTTTCCCTACACGACGCTCTTCCGATCTGATCTTGTAGTATGTAAACTTCCGACTTCAACTG	GATCTTGTA
T3-F13	AATGATACGGCGACCACCGAGATCTACACTCTTTCCCTACACGACGCTCTTCCGATCTCGATAGTCAAGTATGTAAACTTCCGACTTCAACTG	CGATAGTCAA
T3-F14	AATGATACGGCGACCACCGAGATCTACACTCTTTCCCTACACGACGCTCTTCCGATCTTCGATAGTTCCGTATGTAAACTTCCGACTTCAACTG	TCGATAGTTCC
T3-F15	AATGATACGGCGACCACCGAGATCTACACTCTTTCCCTACACGACGCTCTTCCGATCTATCGATATGTCAGTATGTAAACTTCCGACTTCAACTG	ATCGATATGTCA
T3-F16	AATGATACGGCGACCACCGAGATCTACACTCTTTCCCTACACGACGCTCTTCCGATCTGATCGATCCGTCCGTATGTAAACTTCCGACTTCAACTG	GATCGATCCGTCC
T3-R01	CAAGCAGAAGACGGCATACGAGATAAGTAGAGGTGACTGGAGTTCAGACGTGTGCTCTTCCGATCTTTAGGGCTCCGCTTAAGGGAC	CTCTACTT
T3-R02	CAAGCAGAAGACGGCATACGAGATACACGATCGTGACTGGAGTTCAGACGTGTGCTCTTCCGATCTATTAGGGCTCCGCTTAAGGGAC	GATCGTGT
T3-R03	CAAGCAGAAGACGGCATACGAGATCGCGCGGTGTGACTGGAGTTCAGACGTGTGCTCTTCCGATCTGATTAGGGCTCCGCTTAAGGGAC	ACCGCGCG
T3-R04	CAAGCAGAAGACGGCATACGAGATCATGATCGGTGACTGGAGTTCAGACGTGTGCTCTTCCGATCTCGATTAGGGCTCCGCTTAAGGGAC	CGATCATG
T3-R05	CAAGCAGAAGACGGCATACGAGATCGTTACCAGTGACTGGAGTTCAGACGTGTGCTCTTCCGATCTTCGATTAGGGCTCCGCTTAAGGGAC	TGGTAACG
T3-R06	CAAGCAGAAGACGGCATACGAGATTCCTTGGTGTGACTGGAGTTCAGACGTGTGCTCTTCCGATCTATCGATTAGGGCTCCGCTTAAGGGAC	ACCAAGGA
T3-R07	CAAGCAGAAGACGGCATACGAGATAACGCATTGTGACTGGAGTTCAGACGTGTGCTCTTCCGATCTGATCGATTAGGGCTCCGCTTAAGGGAC	AATGCGTT
T3-R08	CAAGCAGAAGACGGCATACGAGATACAGGTATGTGACTGGAGTTCAGACGTGTGCTCTTCCGATCTTTAGGGCTCCGCTTAAGGGAC	ATACCTGT
T3-R09	CAAGCAGAAGACGGCATACGAGATAGGTAAGGGTGACTGGAGTTCAGACGTGTGCTCTTCCGATCTATTAGGGCTCCGCTTAAGGGAC	CCTTACCT
T3-R10	CAAGCAGAAGACGGCATACGAGATAACAATGGGTGACTGGAGTTCAGACGTGTGCTCTTCCGATCTGATTAGGGCTCCGCTTAAGGGAC	CCATTGTT
T3-R11	CAAGCAGAAGACGGCATACGAGATACTGTATCGTGACTGGAGTTCAGACGTGTGCTCTTCCGATCTCGATTAGGGCTCCGCTTAAGGGAC	GATACAGT
T3-R12	CAAGCAGAAGACGGCATACGAGATAGGTCGCAGTGACTGGAGTTCAGACGTGTGCTCTTCCGATCTTCGATTAGGGCTCCGCTTAAGGGAC	TGCGACCT
shRNA oligo
Oligo	Sequence
sh-ATR-CDS1-t	CCGGCTCCGTGATGTTGCTTGATTTCTCGAGAAATCAAGCAACATCACGGAGTTTTTG
sh-ATR-CDS1-b	AATTCAAAAACTCCGTGATGTTGCTTGATTTCTCGAGAAATCAAGCAACATCACGGAG
sh-ATR-CDS-2t	CCGGGATGAACACATGGGATATTTACTCGAGTAAATATCCCATGTGTTCATCTTTTTG
sh-ATR-CDS-2b	AATTCAAAAAGATGAACACATGGGATATTTACTCGAGTAAATATCCCATGTGTTCATC
sh-ATR-UTR-t	CCGGCTGTGGTTGTATCTGTTCAATCTCGAGATTGAACAGATACAACCACAGTTTTTG
sh-ATR-UTR-b	AATTCAAAAACTGTGGTTGTATCTGTTCAATCTCGAGATTGAACAGATACAACCACAG
sh-Notch1-N-t	CCGGGTCCAGGAAACAACTGCAACTCGAGTTGCAGTTGTTTCCTGGACTTTTTG
sh-Notch1-N-b	AATTCAAAAAGTCCAGGAAACAACTGCAACTCGAGTTGCAGTTGTTTCCTGGAC
sh-Notch1-ICN1-t	CCGGCCGGGACATCACGGATCACATCTCGAGATGTGATCCGTGATGTCCCGGTTTTTG
sh-Notch1-ICN1-b	AATTCAAAAACCGGGACATCACGGATCACATCTCGAGATGTGATCCGTGATGTCCCGG
sh-CHEK1-1t	CCGGGTAAACAGTGCTTCTAGTGAACTCGAGTTCACTAGAAGCACTGTTTACTTTTTg
sh-CHEK1-1b	AATTCAAAAAGTAAACAGTGCTTCTAGTGAACTCGAGTTCACTAGAAGCACTGTTTAC
sh-CHEK1-2t	CCGGGTGGTTTATCTGCATGGTATTCTCGAGAATACCATGCAGATAAACCACTTTTTg
sh-CHEK1-2b	AATTCAAAAAGTGGTTTATCTGCATGGTATTCTCGAGAATACCATGCAGATAAACCAC
sh-CHEK1-3t	CCGGGTGACAGCTGTCAGGAGTATTCTCGAGAATACTCCTGACAGCTGTCACTTTTTG
sh-CHEK1-3b	AATTCAAAAAGTGACAGCTGTCAGGAGTATTCTCGAGAATACTCCTGACAGCTGTCAC
Q-PCR primers
Primers	Sequence
q-hBrca1-1s	GAAACCGTGCCAAAAGACTTC
q-hBrca1-1a	CCAAGGTTAGAGAGTTGGACAC
q-hBrca1-2s	TTGTTACAAATCACCCCTCAAGG
q-hBrca1-2a	CCCTGATACTTTTCTGGATGCC
q-hNotch1N-1s	GAGGCGTGGCAGACTATGC
q-hNotch1N-1a	CTTGTACTCCGTCAGCGTGA
q-hICN-1s	GTCAACGCCGTAGATGACCTG
q-hICN-1a	CTTGTTAGCCCCGTTCTTCAGG
q-hHes1-s	TCAACACGACACCGGATAAACC
q-hHes1-a	GCCGCGAGCTATCTTTCTTCAg
q-hHey1-s	GAAGTTGCGCGTTATCTGAGC
q-hHey1-a	ATGCGAAACCAGTCGAACTCG
q-hMyc-s	GTCAAGAGGCGAACACACAAC
q-hMyc-a	TTGGACGGACAGGATGTATGC
q-hHes3-s	GCACGCATCAATGTGTCACTG
q-hHes3-a	CCTTCTCCAATTTGCGCTTCC
q-KRT14-1s	TGAGCCGCATTCTGAACGAG
q-KRT14-1a	GATGACTGCGATCCAGAGGAG
N-Cadherin-s	TGCGGTACAGTGTAACTGGG
N-Cadherin-a	GAAACCGGGCTATCTGCTCG
E-Cadherin-s	CGAGAGCTACACGTTCACGG
E-Cadherin-a	GGGTGTCGAGGGAAAAATAGG
β-catenin-s	CATCTACACAGTTTGATGCTGCTc
β-catenin-a	CAGTTTTGTCAGTTCAGGGATTGC
Vimentin-s	GAGTCCACTGAGTACCGGAGAC
Vimentin-a	CATTTCACGCATCTGGCGTTC
Occludin-s	GACTTCAGGCAGCCTCGTTAC
Occludin-a	CGCCAGTTGTGTAGTCTGTCTC
Fibronectin-s	GGGAGAATAAGCTGTACCATCGC
Fibronectin-a	CGACCACATAGGAAGTCCCAG
SnaiI-s	TCGGAAGCCTAACTACAGCGA
SnaiI-a	AGATGAGCATTGGCAGCGAG
q-hSnail1-2s	CCAATCGGAAGCCTAACTACAGC
q-hSnail1-2a	CCTTTCCCACTGTCCTCATCTG
Slug-1s	TGTGACAAGGAATATGTGAGCC
Slug-1a	TGAGCCCTCAGATTTGACCTG
Slug-2s	CGAACTGGACACACATACAGTG
Slug-2a	CTGAGGATCTCTGGTTGTGGT
Zeb1-s	CAGCTTGATACCTGTGAATGGG
Zeb1-a	TATCTGTGGTCGTGTGGGACT
q-hCLDN1-1s	GTCTGGCTATTTTAGTTGCCACAG
q-hCLDN1-1a	GAGAGCCTGACCAAATTCGTACC
q-hOCLN-1s	CTTCAGGCAGCCTCGTTACAG
q-hOCLN-1a	CGCCAGTTGTGTAGTCTGTCTC
