# Supplementary material for: NOTCH1 activation compensates BRCA1 deficiency and promotes triple-negative breast cancer formation
Source: Nat Commun. 2020 Jun 26;11:3256. doi: 10.1038/s41467-020-16936-9 (PMC7320176; doi:10.1038/s41467-020-16936-9)
Supplement: Supplementary file 15 — Source Data [file 41467_2020_16936_MOESM15_ESM.xlsx]

## Sheet: Fig3d
IB: activated Notch1
IB: β -Actin

## Sheet: Fig3e
IB: Full-length Notch1
IB: activated Notch1
IB: β -Actin

## Sheet: Fig3f and g
	Notch1 driven tumor					Met driven tumor
	shRNA-Ctl	shRNA-N	shRNA-ICN1			shRNA-Ctl	shRNA-N	shRNA-ICN1
	100	99	0			208	208	216.75
	56.25	72	0			240	210.938	95.0625
	68.0625	28	0			147	168.75	90
	50	70	0			540	147	339.062
Average	68.5781	67.25	0		Average	283.75	183.672	185.219
SD	22.2466	29.3187	0		SD	175.135	31.1061	118.12
	"shRNA-Ctl" vs. "shRNA-N"	"shRNA-N" vs. "shRNA-ICN1"	"shRNA-Ctl" vs. "shRNA-ICN1"			"shRNA-Ctl" vs. "shRNA-N"	"shRNA-N" vs. "shRNA-ICN1"	"shRNA-Ctl" vs. "shRNA-ICN1"
p value	0.944974	0.0194545	0.0085889		p value	0.337975	0.981204	0.391692

## Sheet: Fig4b
	shRNA-Ctl			shRNA-Brca1			p value "shRNA-Ctl" vs. "shRNA-Brca1"
(-Dox)	0.513	0.452	0.452	0.331	0.329	0.288	0.00472429
(+Dox)	0.403	0.382	0.353	0.329	0.318	0.362	0.0940769
	Average				SD
	shRNA-Ctl	shRNA-Brca1			shRNA-Ctl	shRNA-Brca1
(-Dox)	0.472333	0.316		(-Dox)	0.0352184	0.0242693
(+Dox)	0.379333	0.336333		(+Dox)	0.0251064	0.0228983

## Sheet: Fig4d and e
	Fig4d_foci counting							Fig4d_ intensity quantification
	shRNA-Ctl	shRNA-Brca1	(+Dox) shRNA-Ctl	(+Dox) shRNA-Brca1				(-Dox) shRNA-Ctl	(-Dox) shRNA-BRCA1	(+Dox) shRNA-Ctl	(+Dox) shRNA-BRCA1
	4	10	3	8				16.87	29.437	18.986	20.583
	0	3	0	7				18.669	50.703	16.807	19.452
	5	5	2	0				36.167	29.919	17.811	26.844
	0	0	3	6				13.173	37.745	20.222	30.938
	2	0	7	14				13.591	40.663	19.213	18.195
	10	15	8	12				14.78	32.598	15.611	17.116
	0	3	2	1				27.465	32.438	23.143	22.23
	0	20	0	0				14.49	35.339	21.327	35.21
	5	8	1	3				12.756	40.912	20.561	16.713
	0	10	6	5				22.438	79.908	21.191	16.727
	0	3	0	0				25.713	38.845	19.571	14.255
	1	11	0	4				15.017	40.312	25.058	12.86
	6	12	0	3				12.557	39.415	17.928	14.724
	0	13	0	7				11.902	58.395	22.511	21.108
	1	27	1	9				17.989	76.97	18.361	16.554
	0	6	0	6				10.362	47.841	31.836	15.202
	0	5	0	1				13.069	42.02	24.615	18.558
	3	0	2	3				9.837		19.938	23.116
	2	5	0	2				15.554		24.645	15.892
	11	9	4	1				16.243		17.468	18.068
	6		10	0				13.393		16.8	18.609
	2		0	1				17.315		19.716	19.973
	0		0	2				18.8		31.953	20.412
	0		0	0				17.634		18.902	21.836
	0		8	2				16.93		15.082	25.085
	1		1	6				20.87			22.034
	1		0	8				13.04			14.532
	0		0	2				17.03			27.74
	1		0					11.605			23.37
	7		0					25.78			26.066
	1		0
	0		0				Average	17.0346	44.3212	20.7702	20.4667
	1		0				SD	5.74874	14.823	4.28907	5.19869
	23		0
	0		0					p value compared with "shRNA-Ctl"
			5						7.03068e-07	0.00803393	0.0184592
			2					p value compared with "shRNA-BRCA1"
			3					7.03068e-07		5.5446e-06	4.54575e-06
			5
			1
Average	2.65714	8.25	1.85	4.03571
SD	4.59503	6.91965	2.72265	3.78576
	p value compared with "shRNA-Ctl"
		0.00308865	0.367455	0.19664
	p value compared with "shRNA-BRCA1"
	0.00308865		0.000626103	0.0199903

## Sheet: Fig4g
	shRNA-Ctl	shRNA-Ctl+Dox	shRNA-BRCA1	shRNA-BRCA1+Dox
	0.440135	0.114504	0.630162	0.404412
	0.505902	0.200382	0.608618	0.360294
	0.551433	0.234733	0.597846	0.536765
Average	0.440135	0.114504	0.630162	0.404412
SD	0.055955	0.0619274	0.0164545	0.0918382
	"shRNA-Ctl" vs. "shRNA-Ctl+Dox"	"shRNA-Ctl" vs. "shRNA-Brca1"	"shRNA-Ctl" vs. "shRNA-Brca1+Dox"	"shRNA-Brca1" vs. "shRNA-Brca1+Dox"
p value	0.000338857	0.0283763	0.352051	0.029611

## Sheet: Fig4h
Hr	shRNA-Ctl			shRNA-BRCA1			shRNA-Ctl+Dox			shRNA-BRCA1+Dox
	Mean	SD	N	Mean	SD	N	Mean	SD	N	Mean	SD	N
0	100	1.42263	3	100	5.34485	3	100	2.66116	3	100	3.01879	3
1	59.7536	2.22108	3	73.8824	4.48295	3	48.1418	2.33842	3	62.1308	1.79944	3
2	42.7105	3.10055	3	68.4706	6.27402	3	25.3241	2.79666	3	39.346	0.796396	3
3	132.444	5.94065	3	159.529	4.94118	3	79.516	2.72359	3	96.308	3.59889	3
4	141.478	11.7904	3	178.588	7.95489	3	108.297	3.34409	3	119.304	8.18514	3

## Sheet: Fig5a
IB:BRCA1
IB:ICN1
IB: p-CHK1-317
IB: p-CHK1-345
IB: t-CHK1
IB: p-ATR-428
IB: p-ATR-1989
IB: t-ATR
IB: p-ATM
IB: t-ATM
IB: β -Actin

## Sheet: Fig5b
IB: p-CHK1-345
IB: t-CHK1
IB: β -Actin

## Sheet: Fig5c
	shRNA-Ctl			shRNA-CHK1_1			shRNA-CHK1_2			shRNA-CHK1_3			p value "shRNA-Ctl" vs. "sh1"	p value "shRNA-Ctl" vs. "sh2"	p value "shRNA-Ctl" vs. "sh3"
(-Dox)	0.214286	0.214286	0.214286	0.642857	0.75	0.535714	0.642857	0.642857	0.535714	0.428572	0.535714	0.428572	0.00227843	0.000388173	0.00219212
(+Dox)	0.225001	0.300001	0.225001	0.675002	0.675002	0.675002	0.675002	0.750002	0.825002	0.600001	0.525001	0.600001	7.02107e-05	0.000562004	0.000777908
	Average						SD
	shRNA-Ctl	shRNA-CHK1_1	shRNA-CHK1_2	shRNA-CHK1_3			shRNA-Ctl	shRNA-CHK1_1	shRNA-CHK1_2	shRNA-CHK1_3
(-Dox)	0.214286	0.642857	0.607143	0.464286		(-Dox)	0	0.107143	0.061859	0.0618589
(+Dox)	0.250001	0.675002	0.750002	0.575001		(+Dox)	0.0433014	0	0.0750002	0.0433014

[truncated: 26 more sheets: Fig5d, Fig5e, Fig5f, Fig5g, Fig5h, Fig7d, Fig7e, Fig7b, Fig7f, Fig8a, Fig8b, Fig8d, FigS4c, FigS5e, FigS5g, FigS5h, FigS5m, FigS5n, FigS6a, FigS6b …]
